# Supplementary material for: New Models to Predict the Acute and Chronic Toxicities of Representative Species of the Main Trophic Levels of Aquatic Environments
Source: Molecules. 2021 Nov 19;26(22):6983. doi: 10.3390/molecules26226983 (PMC8618112; doi:10.3390/molecules26226983)
Supplement: Supplementary file 1 [file molecules-26-06983-s001.zip]

Archive with 1 entries (1 files):
- molecules-1463478-supplementary.xls
