# Supplementary material for: New Models to Predict the Acute and Chronic Toxicities of Representative Species of the Main Trophic Levels of Aquatic Environments
Source: Molecules. 2021 Nov 19;26(22):6983. doi: 10.3390/molecules26226983 (PMC8618112; doi:10.3390/molecules26226983)
Supplement: Supplementary file 1 [file molecules-26-06983-s001.zip › molecules-1463478-supplementary.xls]

## Sheet: default
				Raphidocelis subcapitata								Daphnia magna								Fish
				Acute (EC50)				Chronic (NOEC)				Acute (EC50)				Chronic (NOEC)				Acute (LC50)				Chronic (NOEC)
CAS NO	VEGA SMILES	Molecular Weight	Acute aquatic toxicity classification by Verhaar (Modified)	ID	Split	Geometric mean (mmol/L)	Box-Cox	ID	Split	Geometric mean (mmol/L)	Box-Cox	ID	Split	Geometric mean (mmol/L)	Box-Cox	ID	Split	Geometric mean (mmol/L)	Box-Cox	ID	Split	Geometric mean (mmol/L)	Box-Cox	ID	Split	Geometric mean (mmol/L)	Box-Cox
56-23-5	C(Cl)(Cl)(Cl)Cl	151.88	Class 1 (narcosis or baseline toxicity)	3	Train	0.0030288	-4.76672	3	Excluded	0.000790121		3	Train	0.0533332	-2.76588	3	Train	0.00322633	-5.26995	3	Test	0.050041	-2.55158
57-14-7	NN(C)C	60.07	Class 5 (Not possible to classify according to these rules)	8	Train	0.0566018	-2.60148	8	Train	0.00216419	-5.60412	8	Train	0.0216419	-3.55373
58-27-5	O=C1C=C(C(=O)c2ccccc12)C	172.05	Class 5 (Not possible to classify according to these rules)	10	Train	0.0013368	-5.2964	10	Train	5.28909e-05	-8.526	10	Train	0.00127868	-5.84816
58-90-2	Oc1c(cc(c(c1Cl)Cl)Cl)Cl	229.89	Class 4 (Compounds and groups of compounds acting by a specific mechanism)	11	Train	0.00913496	-4.00197	11	Train	0.00274049	-5.40702	11	Train	0.00608998	-4.61435	11	Train	0.000782997	-6.43709	11	Train	0.00243599	-4.40125
60-00-4	O=C(O)CN(CC(=O)O)CCN(CC(=O)O)CC(=O)O	292.09	Class 5 (Not possible to classify according to these rules)	13	Train	0.0205416	-3.40177	13	Train	0.00109555	-6.1647	13	Train	0.195145	-1.58176	13	Train	0.0188298	-3.74476	13	Test	0.253346	-1.27435
60-09-3	N(=Nc1ccc(N)cc1)c2ccccc2	197.1	Class 3 (unspecific reactivity)	14	Train	0.0147137	-3.65304	14	Train	0.000710316	-6.51559	14	Train	0.0023339	-5.38161	14	Test	3.60232e-05	-8.81019	14	Train	0.00177579	-4.56151
60-24-2	OCCS	78.01	Class 5 (Not possible to classify according to these rules)	15	Train	0.0021791	-4.98361	15	Train	0.000743457	-6.47887	15	Train	0.00153819	-5.70608					15	Test	0.371728	-0.937633
60-34-4	NNC	46.05	Class 5 (Not possible to classify according to these rules)	16	Train	0.00607994	-4.2909	16	Train	0.000911991	-6.31376	16	Train	0.0206284	-3.59483					16	Train	0.00825134	-3.7277
61-82-5	n1cnc(N)[nH]1	84.04	Class 5 (Not possible to classify according to these rules)	18	Train	0.773408	-0.254651	18	Train	0.214175	-1.50589
62-53-3	Nc1ccccc1	93.06	Class 2 (less inert compounds)	19	Train	1.18206	0.168242	19	Train	0.0397602	-3.0738	19	Train	0.00343872	-5.07511	19	Train	6.76998e-05	-8.3416	19	Train	0.290142	-1.15687	71	Test	0.0434915	-3.08655
63-74-1	O=S(=O)(N)c1ccc(N)cc1	172.03	Class 5 (Not possible to classify according to these rules)	21	Train	0.133697	-1.87689	21	Train	0.0127884	-4.0862	21	Train	0.0755679	-2.45379
69-72-7	O=C(O)c1ccccc1(O)	138.03	Class 3 (unspecific reactivity)	27	Test	0.470906	-0.73359	27	Train	0.224586	-1.46053	27	Train	0.557843	-0.576917	27	Train	0.24632	-1.37208	27	Train	0.282544	-1.17999
75-07-0	O=CC	44.03	Class 5 (Not possible to classify according to these rules)	30	Train	0.590557	-0.517098	30	Train	0.0431561	-2.99931	30	Train	0.681412	-0.38066
75-08-1	CCS	62.02	Class 5 (Not possible to classify according to these rules)	31	Train	0.0483723	-2.72928	31	Train	0.00483723	-4.9269	31	Train	0.00124155	-5.87072	31	Train	0.000145117	-7.76336	31	Train	0.035473	-2.79445
75-27-4	C(Cl)(Cl)Br	161.86	Class 1 (narcosis or baseline toxicity)	35	Train	0.0741364	-2.37866	35	Train	0.00494242	-4.90856	35	Test	0.179163	-1.66166	35	Train	0.0081447	-4.4794	35	Train	0.172985	-1.59562
75-91-2	OOC(C)(C)C	90.07	Class 5 (Not possible to classify according to these rules)	41	Train	0.012213	-3.79079	41	Train	0.00155438	-5.87808	41	Train	0.155438	-1.79389					41	Train	1.04365	0.0428295
75-98-9	O=C(O)C(C)(C)C	102.07	Class 5 (Not possible to classify according to these rules)	43	Train	0.646627	-0.4294	43	Train	0.460477	-0.766541	43	Train	0.852372	-0.159223
78-51-3	O=P(OCCOCCCC)(OCCOCCCC)OCCOCCCC	398.24	Class 5 (Not possible to classify according to these rules)	51	Train	0.158195	-1.72989	51	Excluded	0.022097		51	Train	0.0828639	-2.37052					51	Train	0.0527316	-2.5138
78-59-1	O=C1C=C(C)CC(C)(C)C1	138.1	Class 5 (Not possible to classify according to these rules)	52	Train	1.66541	0.519284	52	Train	0.311359	-1.14662	52	Train	1.593	0.46998									56	Train	1.12958	0.12192
78-79-5	C=CC(=C)C	68.06	Class 1 (narcosis or baseline toxicity)	55	Train	0.984388	-0.0157266	55	Train	0.235078	-1.41685	55	Train	0.0470155	-2.87773	55	Train	0.00587694	-4.7605	55	Train	0.220385	-1.39327
78-87-5	CC(CCl)Cl	111.98	Class 1 (narcosis or baseline toxicity)	56	Train	1.25017	0.225035	56	Test	0.0982277	-2.24154	56	Train	0.267894	-1.28307	56	Train	0.0085726	-4.43504	56	Test	1.42877	0.363907
79-01-6	C(=C(Cl)Cl)Cl	129.91	Class 1 (narcosis or baseline toxicity)	58	Train	0.592698	-0.51361	58	Train	0.346382	-1.04353	58	Train	0.0846711	-2.35098	58	Train	0.0161645	-3.87992	58	Test	0.2925	-1.1498
79-10-7	O=C(O)C=C	72.02	Class 3 (unspecific reactivity)	59	Train	0.0104136	-3.90723	59	Train	0.000416544	-6.94156	59	Test	0.652586	-0.423189					59	Train	0.860858	-0.148597
79-11-8	O=C(O)CCl	93.98	Class 3 (unspecific reactivity)	60	Train	0.00170245	-5.14296	60	Train	0.00035113	-7.07647									60	Test	0.766103	-0.262572
79-19-6	NNC(N)=S	91.02	Class 5 (Not possible to classify according to these rules)	62	Train	0.208744	-1.4838	62	Train	0.0307623	-3.30582	62	Train	0.131839	-1.94624					62	Train	0.230717	-1.35438
79-94-7	Oc1c(cc(cc1Br)C(c2cc(c(O)c(c2)Br)Br)(C)C)Br	539.76	Class 5 (Not possible to classify according to these rules)	64	Train	0.0176005	-3.51886	64	Excluded	0.00185269		64	Excluded	0.0146362		64	Train	0.00148215	-5.91724	64	Excluded	0.0170447
80-04-6	OC1CCC(CC1)C(C)(C)C2CCC(O)CC2	240.21	Class 1 (narcosis or baseline toxicity)	66	Train	0.337206	-1.04673	66	Excluded	0.0353859		66	Train	0.129054	-1.96592					66	Test	0.0790978	-2.21381
80-05-7	Oc1ccc(cc1)C(c2ccc(O)cc2)(C)C	228.12	Class 3 (unspecific reactivity)	67	Train	0.021042	-3.38342	67	Train	0.0014028	-5.96246	67	Train	0.0569888	-2.70684	67	Train	0.0201653	-3.68387	67	Train	0.03507	-2.80236
80-09-1	O=S(=O)(c1ccc(O)cc1)c2ccc(O)cc2	250.03	Class 3 (unspecific reactivity)	68	Excluded	0.259969		68	Excluded	0.0183978		68	Excluded	0.399952		68	Train	0.0107987	-4.23421
83-32-9	c2cc1cccc3c1c(c2)CC3	154.08	Class 1 (narcosis or baseline toxicity)	74	Test	0.00908629	-4.00581	73	Test	0.000826069	-6.39385	73	Train	0.00843727	-4.34676	73	Train	0.000545178	-6.72762
84-69-5	O=C(OCC(C)C)c1ccccc1(C(=O)OCC(C)C)	278.15	Class 3 (unspecific reactivity)	78	Train	0.00647129	-4.24716	78	Train	0.00133021	-6.00606	78	Excluded	0.0240876		78	Test	0.000970693	-6.26315	78	Test	0.0107855	-3.56734
84-74-2	O=C(OCCCC)c1ccccc1(C(=O)OCCCC)	278.15	Class 3 (unspecific reactivity)	79	Test	0.00970693	-3.95816	79	Test	0.00107855	-6.17745	79	Train	0.0172568	-3.74709	79	Train	0.0011864	-6.09969	79	Train	0.0100664	-3.6091	54	Train	0.000359516	-7.62442
85-01-8	c1ccc3c(c1)ccc2ccccc23	178.08	Class 1 (narcosis or baseline toxicity)	80	Train	0.00359393	-4.65204	80	Train	0.000516627	-6.77052	80	Train	0.00617706	-4.60277	80	Train	0.000174081	-7.62338	80	Excluded	0.00786171
85-44-9	O=C1OC(=O)c2ccccc12	148.02	Class 3 (unspecific reactivity)	82	Train	0.45941	-0.757017	82	Train	0.216193	-1.49693	82	Train	0.479678	-0.723952	82	Train	0.108096	-2.15211
86-73-7	c1ccc3c(c1)c2ccccc2C3	166.08	Class 1 (narcosis or baseline toxicity)	85	Train	0.00457616	-4.48772	85	Test	0.000445573	-6.88817	85	Test	0.00295042	-5.1968
87-59-2	Nc1cccc(c1C)C	121.09	Class 2 (less inert compounds)	87	Train	0.338594	-1.04293	87	Train	0.035511	-3.17623	87	Train	0.0734996	-2.47881	87	Test	0.000751512	-6.47019
87-61-6	c1cc(c(c(c1)Cl)Cl)Cl	179.93	Class 3 (unspecific reactivity)	88	Train	0.00889235	-4.02133	88	Train	0.00127827	-6.03869	88	Test	0.00255655	-5.30998	88	Train	0.000944812	-6.28509	88	Test	0.0177847	-3.25495
87-86-5	Oc1c(c(c(c(c1Cl)Cl)Cl)Cl)Cl	263.85	Class 4 (Compounds and groups of compounds acting by a specific mechanism)	92	Train	0.00325946	-4.71769	92	Train	0.000379008	-7.01622	92	Train	0.000416908	-6.68775	92	Train	0.000174343	-7.62222	92	Train	0.000720114	-4.98961	5	Train	4.9271e-05	-9.44219
88-05-1	Nc1c(cc(cc1C)C)C	135.1	Class 2 (less inert compounds)	93	Train	0.199845	-1.52278	93	Train	0.0148033	-3.95755	93	Test	0.0888199	-2.3076					93	Train	0.407091	-0.855723
88-09-5	O=C(O)C(CC)CC	116.08	Class 5 (Not possible to classify according to these rules)	94	Train	0.628856	-0.456403	94	Train	0.335964	-1.0731	94	Train	0.620242	-0.473112	94	Train	0.422109	-0.851429	94	Train	0.73223	-0.306379
88-18-6	Oc1ccccc1C(C)(C)C	150.1	Class 3 (unspecific reactivity)	95	Train	0.00866064	-4.04028	95	Train	0.000652879	-6.58334	95	Test	0.0246495	-3.44181					95	Train	0.0246495	-3.04159
88-19-7	O=S(=O)(N)c1ccccc1C	171.04	Class 5 (Not possible to classify according to these rules)	96	Train	0.993946	-0.00607082	96	Train	0.0444352	-2.97272	96	Train	1.22782	0.206082	96	Train	0.28649	-1.2269
88-60-8	Oc1cc(ccc1C(C)(C)C)C	164.12	Class 3 (unspecific reactivity)	98	Test	0.0115769	-3.83001	98	Train	0.00158421	-5.86242	98	Test	0.0182793	-3.6981	98	Test	0.00152327	-5.89472	98	Train	0.0164514	-3.30476
88-74-4	O=[N+]([O-])c1ccccc1(N)	138.04	Class 3 (unspecific reactivity)	99	Test	0.318741	-1.09882	99	Train	0.00724412	-4.58065	99	Train	0.0724412	-2.49187					99	Train	0.304253	-1.11531
88-75-5	O=[N+]([O-])c1ccccc1(O)	139.03	Class 3 (unspecific reactivity)	100	Train	0.0431571	-2.8212	100	Test	0.00661742	-4.6586	100	Test	0.2014	-1.55219					100	Train	0.460342	-0.743605
88-85-7	O=[N+]([O-])c1cc(c(O)c(c1)C(C)CC)[N+](=O)[O-]	240.07	Class 3 (unspecific reactivity)	101	Train	0.00583152	-4.32004	101	Train	0.00149953	-5.90765	101	Train	0.00166615	-5.64431	101	Train	0.000258253	-7.31736	101	Train	0.0011663	-4.7662	67	Train	0.000437364	-7.44318
89-63-4	O=[N+]([O-])c1cc(ccc1(N))Cl	172	Class 3 (unspecific reactivity)	104	Test	0.0494175	-2.71198	104	Train	0.012209	-4.12686	104	Train	0.024418	-3.44994					104	Train	0.0988349	-2.04321
89-64-5	O=[N+]([O-])c1cc(ccc1(O))Cl	172.99	Class 3 (unspecific reactivity)	105	Train	0.0358406	-2.96931	105	Test	0.00867112	-4.42514	105	Train	0.0456679	-2.90345					105	Test	0.0635882	-2.37695
89-72-5	Oc1ccccc1C(C)CC	150.1	Class 3 (unspecific reactivity)	106	Test	0.045968	-2.77045	106	Test	0.0119916	-4.14259	106	Test	0.0266481	-3.37447	106	Test	0.00213185	-5.61664	106	Train	0.0399722	-2.7112
89-83-8	Oc1cc(ccc1C(C)C)C	150.1	Class 3 (unspecific reactivity)	107	Train	0.0932684	-2.18577	107	Train	0.0126579	-4.09521	107	Train	0.0299791	-3.27235	107	Train	0.0133241	-4.05018	107	Train	0.0313115	-2.88029
90-02-8	O=Cc1ccccc1(O)	122.04	Class 3 (unspecific reactivity)	108	Train	0.0393324	-2.89543	108	Train	0.00450684	-4.98713	108	Train	0.0213051	-3.56718	108	Test	0.00106525	-6.18755	108	Train	0.0131108	-3.44744
90-05-1	Oc1ccccc1(OC)	124.05	Class 3 (unspecific reactivity)	110	Train	2.1765	0.799277	110	Train	0.233772	-1.42218	110	Train	0.233772	-1.41197	110	Test	0.00604583	-4.7362
90-12-0	c1ccc2c(c1)cccc2C	142.08	Class 1 (narcosis or baseline toxicity)	111	Test	0.0197074	-3.43331	111	Train	0.00316727	-5.2855	111	Test	0.0154844	-3.83902	111	Test	0.00154844	-5.88123	111	Train	0.0401187	-2.70863
90-30-2	c1ccc(cc1)Nc3cccc2ccccc23	219.1	Class 1 (narcosis or baseline toxicity)	113	Test	0.000155177	-6.55428	113	Train	1.64305e-05	-9.38098	113	Train	0.00118665	-5.9053					113	Train	0.00319482	-4.25925
91-15-6	N#Cc1ccccc1(C#N)	128.04	Class 3 (unspecific reactivity)	115	Train	1.09343	0.0895995	115	Train	0.249927	-1.35814	115	Train	1.64015	0.499713	115	Train	0.109343	-2.14139	115	Train	0.179635	-1.56446
91-22-5	n1cccc2ccccc12	129.06	Class 1 (narcosis or baseline toxicity)	117	Train	0.511399	-0.655109	117	Train	0.0371926	-3.13434	117	Train	0.193712	-1.58866	117	Train	0.0170466	-3.83293	117	Train	0.519147	-0.632489
91-23-6	O=[N+]([O-])c1ccccc1(OC)	153.04	Class 5 (Not possible to classify according to these rules)	118	Train	0.372445	-0.954297	118	Train	0.0627276	-2.65707	118	Train	0.30057	-1.17363					118	Test	0.307104	-1.10713
91-53-2	O(c1ccc2NC(C=C(c2(c1))C)(C)C)CC	217.15	Class 5 (Not possible to classify according to these rules)	119	Train	0.00322363	-4.72509	119	Train	0.00101314	-6.22837	119	Train	0.00349994	-5.06104	119	Train	0.000147366	-7.75156	119	Train	0.0308547	-2.89032
91-57-6	c1ccc2cc(ccc2(c1))C	142.08	Class 1 (narcosis or baseline toxicity)	120	Test	0.0133729	-3.72392	120	Test	0.00197074	-5.6819	120	Test	0.00985372	-4.21816	120	Train	0.00161883	-5.8446	120	Train	0.0133729	-3.43513
91-59-8	Nc1ccc2ccccc2(c1)	143.07	Class 5 (Not possible to classify according to these rules)	121	Train	0.00349471	-4.6709	121	Test	0.00111831	-6.14794	121	Train	0.00587111	-4.64417	121	Train	9.78518e-05	-8.06388	121	Test	0.0272587	-2.97427
91-66-7	c1ccc(cc1)N(CC)CC	149.12	Class 5 (Not possible to classify according to these rules)	122	Train	0.0187768	-3.46999	122	Test	0.00516361	-4.87121	122	Train	0.0737659	-2.47555					122	Train	0.174356	-1.58911
91-76-9	n1c(nc(nc1N)c2ccccc2)N	187.09	Class 5 (Not possible to classify according to these rules)	123	Train	0.379505	-0.936762	123	Train	0.208461	-1.5317	123	Train	0.277947	-1.24809	123	Train	0.0101558	-4.28775
91-94-1	Nc1ccc(cc1Cl)c2ccc(N)c(c2)Cl	252.02	Class 3 (unspecific reactivity)	124	Train	0.00555507	-4.35386	124	Train	0.000595186	-6.65748	124	Train	0.00753902	-4.43955	124	Train	0.00083326	-6.38685	124	Train	0.00202363	-4.49595
92-52-4	c1ccc(cc1)c2ccccc2	154.08	Class 1 (narcosis or baseline toxicity)	126	Train	0.00506236	-4.41822	126	Test	4.54315e-05	-8.63888	126	Train	0.00908629	-4.28545	126	Test	0.000843727	-6.37675	126	Train	0.0253118	-3.02392	6	Train	0.00220667	-5.93298
92-69-3	Oc1ccc(cc1)c2ccccc2	170.07	Class 3 (unspecific reactivity)	127	Train	0.0141116	-3.68409	127	Train	7.64377e-05	-8.25042	127	Test	0.0229313	-3.50402					127	Test	0.0199914	-3.17938
92-70-6	O=C(O)c1cc2ccccc2(cc1(O))	188.05	Class 3 (unspecific reactivity)	128	Train	0.34034	-1.03816	128	Train	0.0361611	-3.15981	128	Train	0.175488	-1.681	128	Train	0.0531781	-2.80868
92-84-2	c1ccc3c(c1)Nc2ccccc2S3	199.05	Class 5 (Not possible to classify according to these rules)	129	Test	0.00371774	-4.62918	129	Test	0.000502398	-6.79277	129	Train	0.000276319	-6.98657
92-88-6	Oc1ccc(cc1)c2ccc(O)cc2	186.07	Class 3 (unspecific reactivity)	130	Train	0.0306339	-3.09298	130	Train	0.00241847	-5.51155	130	Test	0.00967388	-4.23347					130	Train	0.0698669	-2.30704
93-15-2	O(c1ccc(cc1(OC))CC=C)C	178.1	Class 1 (narcosis or baseline toxicity)	131	Train	0.123527	-1.94543	131	Train	0.0258283	-3.46289	131	Train	0.213364	-1.498	131	Train	0.00617633	-4.71788	131	Train	0.0786078	-2.21851
93-68-5	O=C(Nc1ccccc1C)CC(=O)C	191.09	Class 3 (unspecific reactivity)	132	Train	3.92476	1.43488	132	Train	0.889612	-0.116765	132	Train	4.8667	1.63357	132	Train	0.0523301	-2.8234
95-31-8	n2c1ccccc1sc2SNC(C)(C)C	238.06	Class 5 (Not possible to classify according to these rules)	136	Train	0.000399059	-6.02582	136	Train	4.62069e-05	-8.62634	136	Train	0.00546081	-4.70307					136	Train	0.00588087	-3.92382
95-33-0	n2c1ccccc1sc2SNC3CCCCC3	264.08	Class 5 (Not possible to classify according to these rules)	138	Train	0.000568019	-5.81915	138	Train	3.18091e-05	-8.90154	138	Test	0.00299157	-5.18583	138	Train	0.000219634	-7.44347	138	Test	0.00795227	-3.74943
95-47-6	c1ccc(c(c1)C)C	106.08	Class 1 (narcosis or baseline toxicity)	139	Train	0.0075416	-4.13902	139	Train	0.00688171	-4.62489	139	Train	0.0103697	-4.17569	139	Train	0.00593901	-4.75149	139	Train	0.0697598	-2.30819
95-49-8	c1ccc(c(c1)C)Cl	126.02	Class 3 (unspecific reactivity)	140	Test	0.0618932	-2.52816	140	Test	0.0206311	-3.66355	140	Train	0.00555451	-4.68926	140	Test	0.00245986	-5.49738	140	Train	0.0610997	-2.40637
95-51-2	Nc1ccccc1Cl	127.02	Class 3 (unspecific reactivity)	142	Train	0.22044	-1.43485	142	Train	0.0251931	-3.4852	142	Train	0.0157457	-3.82485	142	Test	0.000251931	-7.33669	142	Train	0.0574718	-2.45123	7	Train	0.0149584	-4.1154
95-53-4	Nc1ccccc1C	107.07	Class 2 (less inert compounds)	143	Test	1.12073	0.114432	143	Test	0.059772	-2.70145	143	Train	0.14943	-1.83045	143	Train	0.000121412	-7.89981	143	Test	1.40091	0.343449
95-54-5	Nc1ccccc1(N)	108.07	Class 3 (unspecific reactivity)	144	Test	0.00758776	-4.13469	144	Train	0.00342375	-5.21991	144	Test	0.0129547	-3.98946	144	Test	0.00076803	-6.45266	144	Train	0.0425655	-2.66694
95-55-6	Oc1ccccc1(N)	109.05	Class 3 (unspecific reactivity)	145	Train	0.00137548	-5.27843	145	Train	1.65058e-05	-9.37769	145	Test	0.00522683	-4.7386					145	Train	0.00614381	-3.8989
95-64-7	Nc1ccc(c(c1)C)C	121.09	Class 2 (less inert compounds)	146	Train	0.0710221	-2.41438	146	Test	0.0239493	-3.5305	146	Train	0.00908422	-4.28564	146	Train	7.84546e-05	-8.23081
95-70-5	Nc1ccc(N)c(c1)C	122.08	Class 3 (unspecific reactivity)	147	Train	0.0163821	-3.57279	147	Test	0.00172012	-5.7945	147	Train	0.00376789	-5.00212					147	Train	0.0015563	-4.62677
95-76-1	Nc1ccc(c(c1)Cl)Cl	160.98	Class 3 (unspecific reactivity)	149	Test	0.0403777	-2.8745	149	Train	0.00807554	-4.48678	149	Train	0.00341658	-5.08026	149	Train	3.10598e-05	-8.91901	149	Test	0.0683315	-2.32361
95-78-3	Nc1cc(ccc1C)C	121.09	Class 2 (less inert compounds)	150	Test	0.247751	-1.32935	150	Test	0.0165168	-3.86087	150	Train	0.148651	-1.8353	150	Train	0.000792804	-6.42705
95-80-7	Nc1ccc(c(N)c1)C	122.08	Class 5 (Not possible to classify according to these rules)	151	Train	0.147439	-1.79162	151	Train	0.00819105	-4.47449	151	Train	0.122866	-2.01115	151	Train	0.00425935	-5.03512
95-81-8	Nc1cc(ccc1Cl)C	141.03	Class 3 (unspecific reactivity)	152	Train	0.0347433	-2.99392	152	Test	0.00354523	-5.19048	152	Test	0.0255257	-3.41167	152	Test	2.12714e-05	-9.1947	152	Train	0.0779951	-2.22442
95-82-9	Nc1cc(ccc1Cl)Cl	160.98	Class 3 (unspecific reactivity)	153	Test	0.0596348	-2.55871	153	Test	0.0118027	-4.1565	153	Train	0.0111815	-4.11281	153	Train	0.000198783	-7.52083	153	Train	0.0136663	-3.42162
95-87-4	Oc1cc(ccc1C)C	122.07	Class 3 (unspecific reactivity)	154	Test	0.237562	-1.36738	154	Test	0.040959	-3.04682	154	Train	0.0425974	-2.96488					154	Test	0.0466933	-2.6012
95-95-4	Oc1cc(c(cc1Cl)Cl)Cl	195.92	Class 3 (unspecific reactivity)	155	Test	0.00765599	-4.12833	155	Test	0.00270512	-5.4179	155	Test	0.00500192	-4.77421	155	Train	0.000561439	-6.70415	155	Train	0.00765599	-3.77169	60	Train	0.000670938	-7.04627
96-09-3	O1CC1c2ccccc2	120.06	Class 3 (unspecific reactivity)	156	Train	0.208234	-1.48599	156	Train	0.0832934	-2.39499	156	Test	0.0158257	-3.82055	156	Test	0.00116611	-6.11379	156	Train	0.0732982	-2.27117
96-12-8	C(C(CBr)Br)Cl	233.84	Class 1 (narcosis or baseline toxicity)	157	Train	0.265133	-1.26771	157	Test	0.0115461	-4.17573	157	Test	0.0812505	-2.38831	157	Train	0.0213817	-3.63172	157	Train	0.166777	-1.62569
96-23-1	OC(CCl)CCl	127.98	Class 3 (unspecific reactivity)	158	Train	4.92266	1.68616	158	Train	0.273481	-1.27163	158	Train	5.70404	1.80324	158	Test	0.0492266	-2.87931
96-29-7	ON=C(C)CC	87.07	Class 5 (Not possible to classify according to these rules)	159	Train	0.183764	-1.59751	159	Train	0.0298616	-3.33258	159	Train	2.29704	0.84561
96-33-3	O=C(OC)C=C	86.04	Class 3 (unspecific reactivity)	160	Test	0.0360311	-2.96512	160	Train	0.0127852	-4.08642	160	Train	0.0302196	-3.2654	160	Train	0.00418426	-5.05021	160	Train	0.0162721	-3.31173
96-76-4	Oc1ccc(cc1C(C)(C)C)C(C)(C)C	206.17	Class 3 (unspecific reactivity)	161	Train	0.00485044	-4.44772	161	Train	0.000873078	-6.34908	161	Train	0.00160064	-5.67534					161	Train	0.0032983	-4.24228
96-96-8	O=[N+]([O-])c1cc(OC)ccc1(N)	168.05	Class 3 (unspecific reactivity)	162	Train	0.0714058	-2.4099	162	Train	0.00279673	-5.39	162	Train	0.0261821	-3.38973					162	Test	0.24397	-1.3067
97-00-7	O=[N+]([O-])c1ccc(c(c1)[N+](=O)[O-])Cl	201.98	Class 3 (unspecific reactivity)	163	Train	0.000891186	-5.54796	163	Train	2.97062e-05	-8.95162	163	Train	0.00326768	-5.11573	163	Train	0.000891186	-6.33246	163	Train	0.000792165	-4.94636	8	Train	0.000257454	-7.93236
97-39-2	N=C(Nc1ccccc1C)Nc2ccccc2C	239.14	Class 3 (unspecific reactivity)	164	Train	0.0359619	-2.96664	164	Test	0.00919955	-4.37379	164	Train	0.0301076	-3.26863	164	Test	0.0117085	-4.16351	164	Train	0.0794506	-2.21044
97-88-1	O=C(OCCCC)C(=C)C	142.1	Class 3 (unspecific reactivity)	165	Train	0.161859	-1.70975					165	Train	0.175933	-1.67864	165	Test	0.00774106	-4.52337	165	Train	0.039409	-2.72115
98-08-8	FC(F)(F)c1ccccc1	146.03	Class 3 (unspecific reactivity)	169	Train	0.0369776	-2.94455	169	Train	0.0102716	-4.27787	169	Train	0.0212279	-3.57029	169	Train	0.00404015	-5.07994	169	Train	0.130106	-1.82684
98-51-1	c1cc(ccc1C)C(C)(C)C	148.13	Class 1 (narcosis or baseline toxicity)	170	Train	0.0297046	-3.11709	170	Train	0.00526582	-4.85447	170	Test	0.0101266	-4.19544	170	Train	0.0019578	-5.68736	170	Train	0.0114768	-3.52947
98-59-9	O=S(=O)(c1ccc(cc1)C)Cl	189.99	Class 5 (Not possible to classify according to these rules)	171	Excluded	0.300023		171	Train	0.136853	-1.93068	171	Excluded	0.378976		171	Test	0.14738	-1.86079	171	Excluded	0.405294
98-83-9	C=C(c1ccccc1)C	118.08	Class 1 (narcosis or baseline toxicity)	173	Train	0.040651	-2.86911	173	Test	0.00254069	-5.47037	173	Test	0.0220193	-3.53889	173	Train	0.00338758	-5.22886	173	Train	0.0618234	-2.3977
98-87-3	c1ccc(cc1)C(Cl)Cl	159.98	Class 3 (unspecific reactivity)	174	Train	0.168766	-1.6729	174	Train	0.10001	-2.22477	174	Test	0.137513	-1.90735	174	Train	0.031253	-3.29156	174	Train	0.143764	-1.74664
99-04-7	O=C(O)c1cccc(c1)C	136.05	Class 3 (unspecific reactivity)	175	Test	0.124952	-1.93552	175	Train	0.0338105	-3.22059	175	Test	0.551258	-0.588515	175	Train	0.071296	-2.53901	175	Train	0.602709	-0.492479
99-09-2	O=[N+]([O-])c1cccc(N)c1	138.04	Class 2 (less inert compounds)	176	Train	0.311497	-1.12002	176	Test	0.045638	-2.94838	176	Test	0.0659215	-2.57662	176	Train	0.000869295	-6.3526	176	Train	0.651971	-0.417847
99-54-7	O=[N+]([O-])c1ccc(c(c1)Cl)Cl	190.95	Class 3 (unspecific reactivity)	177	Train	0.0130922	-3.73959	177	Train	0.00377054	-5.13841	177	Train	0.0272317	-3.35573					177	Train	0.0246132	-3.04257
99-65-0	O=[N+]([O-])c1cccc(c1)[N+](=O)[O-]	168.02	Class 5 (Not possible to classify according to these rules)	179	Train	0.00232119	-4.94238	179	Train	0.000374962	-7.0247	178	Train	0.208312	-1.52051					178	Train	0.0714213	-2.2906
99-71-8	Oc1ccc(cc1)C(C)CC	150.1	Class 3 (unspecific reactivity)	180	Train	0.0499652	-2.70304	180	Train	0.00293129	-5.35058	180	Train	0.0206523	-3.59384					180	Train	0.0173213	-3.27187
99-76-3	O=C(OC)c1ccc(O)cc1	152.05	Class 3 (unspecific reactivity)	181	Train	0.368306	-0.964721	181	Train	0.111807	-2.12052	181	Train	0.236768	-1.39995	181	Train	0.00131538	-6.01525	181	Train	0.394614	-0.883874
99-87-6	c1cc(ccc1C)C(C)C	134.11	Class 1 (narcosis or baseline toxicity)	183	Train	0.0432482	-2.81951	183	Train	0.00357916	-5.18244	183	Train	0.0141675	-3.91412	183	Train	0.00343003	-5.21836	183	Train	0.0149132	-3.3669	9	Train	0.00514505	-5.13328
99-88-7	Nc1ccc(cc1)C(C)C	135.1	Class 2 (less inert compounds)	184	Test	0.13323	-1.87993	184	Train	0.00503313	-4.89305	184	Test	0.0111025	-4.11873	184	Train	3.77485e-05	-8.77574	184	Train	0.340476	-1.01601
99-94-5	O=C(O)c1ccc(cc1)C	136.05	Class 3 (unspecific reactivity)	185	Train	0.543908	-0.596178	185	Test	0.338105	-1.06695	185	Train	0.308705	-1.14817	185	Test	0.0235203	-3.54666	185	Train	0.470407	-0.723723
99-96-7	O=C(O)c1ccc(O)cc1	138.03	Class 3 (unspecific reactivity)	186	Train	0.796918	-0.225209	186	Test	0.36948	-0.980935	186	Train	1.01426	0.0141631					186	Train	0.673758	-0.38643
99-99-0	O=[N+]([O-])c1ccc(cc1)C	137.05	Class 2 (less inert compounds)	187	Train	0.0729673	-2.39191	187	Test	0.0138638	-4.01528	187	Train	0.0313759	-3.23273	187	Train	0.0145935	-3.97013	187	Train	0.269979	-1.21948
100-01-6	O=[N+]([O-])c1ccc(N)cc1	138.04	Class 3 (unspecific reactivity)	188	Train	0.311497	-1.12002	188	Train	0.00680948	-4.63398	188	Test	0.159371	-1.77069					188	Test	0.61575	-0.472208
100-14-1	O=[N+]([O-])c1ccc(cc1)CCl	171.01	Class 3 (unspecific reactivity)	189	Train	0.000222211	-6.3575	189	Train	7.01719e-05	-8.3147	189	Train	0.00877148	-4.31465	189	Train	0.00140344	-5.96209	189	Train	0.00356707	-4.20032
100-25-4	O=[N+]([O-])c1ccc(cc1)[N+](=O)[O-]	168.02	Class 5 (Not possible to classify according to these rules)	191	Train	0.000892766	-5.54688	191	Train	2.26167e-05	-9.15025	191	Train	0.00339251	-5.08589					191	Test	0.00285685	-4.31831
100-43-6	n1ccc(C=C)cc1	105.06	Class 1 (narcosis or baseline toxicity)	193	Train	0.0437854	-2.8096	193	Train	0.00818597	-4.47503	193	Train	0.0114223	-4.095					193	Train	0.00951857	-3.64275
100-51-6	OCc1ccccc1	108.06	Class 3 (unspecific reactivity)	194	Train	7.12583	2.1051	194	Train	2.86884	1.07075	194	Train	2.1285	0.766945	194	Test	0.471971	-0.742445
100-64-1	ON=C1CCCCC1	113.08	Class 5 (Not possible to classify according to these rules)	201	Test	0.0866612	-2.24784	201	Test	0.00840083	-4.45259	201	Test	0.636694	-0.447413	201	Test	0.0424463	-3.0144
100-69-6	n1ccccc1C=C	105.06	Class 1 (narcosis or baseline toxicity)	202	Train	0.590151	-0.517761	202	Test	0.257001	-1.33136	202	Train	0.0904264	-2.29132	202	Train	0.00856671	-4.43564	202	Train	0.0618707	-2.39714
101-20-2	O=C(Nc1ccc(cc1)Cl)Nc2ccc(c(c2)Cl)Cl	313.98	Class 3 (unspecific reactivity)	207	Train	0.000152877	-6.56236	207	Test	4.45891e-06	-10.3001	207	Train	5.0959e-05	-8.16439
101-77-9	Nc1ccc(cc1)Cc2ccc(N)cc2	198.12	Class 2 (less inert compounds)	208	Train	0.0605707	-2.54592	208	Train	0.0201902	-3.68277	208	Train	0.0126189	-4.01153	208	Train	2.6752e-05	-9.02812	208	Train	0.105999	-1.98875
101-80-4	O(c1ccc(N)cc1)c2ccc(N)cc2	200.09	Class 5 (Not possible to classify according to these rules)	209	Train	0.139934	-1.83723	209	Train	0.0194907	-3.71411	209	Train	0.00494765	-4.78303
101-84-8	O(c1ccccc1)c2ccccc2	170.07	Class 1 (narcosis or baseline toxicity)	211	Train	0.0034103	-4.68735	211	Train	0.00188154	-5.7203	211	Train	0.0117596	-4.07065					211	Train	0.0105837	-3.57881
101-96-2	c1cc(ccc1NC(C)CC)NC(C)CC	220.19	Class 1 (narcosis or baseline toxicity)	212	Train	0.00426896	-4.53527	212	Train	0.000435979	-6.90543	212	Test	0.00245238	-5.34271					212	Train	0.00168034	-4.58896
102-06-7	N=C(Nc1ccccc1)Nc2ccccc2	211.11	Class 3 (unspecific reactivity)	213	Train	0.036	-2.9658	213	Train	0.000852632	-6.36826	213	Train	0.0383685	-3.05685	213	Train	0.0104211	-4.26527	213	Train	0.0805264	-2.20025
102-81-8	OCCN(CCCC)CCCC	173.18	Class 5 (Not possible to classify according to these rules)	215	Train	0.121263	-1.9614	215	Train	0.0184781	-3.76149					215	Train	0.0254074	-3.47761	215	Train	0.167458	-1.62235
103-50-4	O(Cc1ccccc1)Cc2ccccc2	198.1	Class 1 (narcosis or baseline toxicity)	219	Train	0.0206962	-3.39606	219	Train	0.00161531	-5.84639	219	Train	0.00388684	-4.97724	219	Train	0.000494688	-6.80508	219	Train	0.0343253	-2.81719
103-69-5	c1ccc(cc1)NCC	121.09	Class 1 (narcosis or baseline toxicity)	221	Test	0.272526	-1.24262	220	Test	0.0116206	-4.17011	220	Train	0.056797	-2.70985	220	Train	0.00420448	-5.04612	220	Train	0.604613	-0.489496
103-83-3	c1ccc(cc1)CN(C)C	135.1	Class 1 (narcosis or baseline toxicity)	222	Train	0.0103623	-3.91081	222	Train	0.00296066	-5.3422	222	Test	0.510715	-0.662994					222	Train	0.17764	-1.5737
104-51-8	c1ccc(cc1)CCCC	134.11	Class 1 (narcosis or baseline toxicity)	224	Train	0.0119305	-3.80796	224	Test	0.00313177	-5.29498	224	Test	0.00745659	-4.44859	224	Test	0.00126762	-6.04554	224	Train	0.0246067	-3.04275
104-94-9	O(c1ccc(N)cc1)C	123.07	Class 5 (Not possible to classify according to these rules)	225	Test	0.105632	-2.07987	225	Train	0.0186888	-3.75143	225	Train	0.0333148	-3.18046	225	Train	0.00105632	-6.19441					10	Test	0.00455031	-5.24974
105-53-3	O=C(OCC)CC(=O)OCC	160.07	Class 3 (unspecific reactivity)	227	Test	5.49747	1.81012	227	Test	1.43684	0.364424	227	Test	1.18695	0.171979	227	Test	0.0624713	-2.66083	227	Train	0.243638	-1.30787	72	Test	0.0143684	-4.15398
105-67-9	Oc1ccc(cc1C)C	122.07	Class 3 (unspecific reactivity)	229	Test	0.0919893	-2.19746	229	Test	0.0180592	-3.78182	229	Train	0.0275858	-3.34454	229	Train	0.00446435	-4.99518	229	Test	0.150158	-1.7114	73	Train	0.0182322	-3.92544
106-41-2	Oc1ccc(cc1)Br	171.95	Class 3 (unspecific reactivity)	231	Train	0.0535032	-2.64744	231	Test	0.0116311	-4.16931	231	Train	0.0244254	-3.44968	231	Train	0.00174467	-5.78279	231	Train	0.0505954	-2.54365
106-42-3	c1cc(ccc1C)C	106.08	Class 1 (narcosis or baseline toxicity)	232	Train	0.0904992	-2.21127	232	Test	0.0556193	-2.76755	232	Test	0.0650463	-2.5886	232	Test	0.0122551	-4.12356	232	Train	0.103697	-2.00588
106-43-4	c1cc(ccc1C)Cl	126.02	Class 3 (unspecific reactivity)	233	Train	0.0484036	-2.72876	233	Test	0.017457	-3.81187	233	Train	0.01587	-3.81819	233	Train	0.00253921	-5.47086	233	Train	0.0484036	-2.57547
106-44-5	Oc1ccc(cc1)C	108.06	Class 3 (unspecific reactivity)	234	Test	0.481225	-0.713011	234	Test	0.0879161	-2.34482	234	Train	0.0647803	-2.59228	234	Test	0.00481225	-4.93132	234	Train	0.129561	-1.83019
106-46-7	c1cc(ccc1Cl)Cl	145.97	Class 3 (unspecific reactivity)	236	Train	0.0369942	-2.94419	235	Test	0.00925742	-4.36834	235	Test	0.0171269	-3.75351	235	Test	0.000685077	-6.54468	235	Test	0.0150717	-3.36024	11	Test	0.00400638	-5.37029
106-47-8	Nc1ccc(cc1)Cl	127.02	Class 3 (unspecific reactivity)	237	Test	0.0299168	-3.11152	237	Train	0.00251931	-5.47743	237	Train	0.00244058	-5.34651	237	Test	2.51931e-05	-9.07186	237	Train	0.0456625	-2.61711
106-48-9	Oc1ccc(cc1)Cl	128	Class 3 (unspecific reactivity)	238	Test	0.0781232	-2.33493	238	Train	0.0132809	-4.05303	238	Test	0.0195308	-3.64159	238	Train	0.00148434	-5.91603	238	Train	0.0695297	-2.31065
106-49-0	Nc1ccc(cc1)C	107.07	Class 2 (less inert compounds)	239	Train	0.224145	-1.41985	239	Train	0.0289521	-3.36041	239	Test	0.0121412	-4.0439	239	Train	0.000102733	-8.02695	239	Train	1.12073	0.114694	12	Test	0.00560363	-5.05225
106-50-3	Nc1ccc(N)cc1	108.07	Class 5 (Not possible to classify according to these rules)	240	Train	0.00166561	-5.15695	240	Train	9.25337e-05	-8.10621	240	Test	0.00305361	-5.16955	240	Train	0.000397895	-6.9778	240	Train	0.000610722	-5.06327
106-91-2	O=C(OCC1OC1)C(=C)C	142.06	Class 3 (unspecific reactivity)	242	Train	0.225252	-1.41541	242	Train	0.0168939	-3.8409	242	Train	0.175978	-1.6784	242	Train	0.00703913	-4.6054	242	Train	0.0197096	-3.1886
107-06-2	C(CCl)Cl	97.97	Class 1 (narcosis or baseline toxicity)	243	Train	2.34768	0.879435	243	Train	0.561402	-0.572347	243	Train	1.01052	0.0104709	243	Train	0.0102073	-4.28334
107-13-1	N#CC=C	53.03	Class 3 (unspecific reactivity)	244	Train	0.188585	-1.57449	244	Train	0.0179156	-3.7889	244	Train	0.0471462	-2.87528					244	Train	0.0961782	-2.0643
108-05-4	O=C(OC=C)C	86.04	Class 3 (unspecific reactivity)	248	Test	0.103444	-2.09774	248	Train	0.00232459	-5.54458	248	Test	0.106931	-2.13853	248	Train	0.00371934	-5.14998	248	Test	0.027895	-2.95872
108-38-3	c1cc(cc(c1)C)C	106.08	Class 1 (narcosis or baseline toxicity)	250	Train	0.0839003	-2.27509	250	Train	0.0499631	-2.86573	250	Test	0.0226248	-3.51559	250	Train	0.00386507	-5.11746	250	Train	0.179113	-1.56687
108-42-9	Nc1cccc(c1)Cl	127.02	Class 3 (unspecific reactivity)	251	Test	0.149584	-1.77898	251	Train	0.00787285	-4.50877	251	Train	0.00385769	-4.98327	251	Train	2.51931e-05	-9.07186	251	Test	0.069281	-2.31333
108-45-2	Nc1cccc(N)c1	108.07	Class 5 (Not possible to classify according to these rules)	252	Train	0.277601	-1.22577	252	Train	0.0925337	-2.29719	252	Train	0.0185067	-3.68756	252	Test	0.00185067	-5.734
108-69-0	Nc1cc(cc(c1)C)C	121.09	Class 2 (less inert compounds)	254	Train	0.239493	-1.36006	254	Train	0.0478986	-2.90428	254	Train	0.0181684	-3.70328	254	Train	0.000247751	-7.34974	254	Train	0.280785	-1.18543
108-80-5	O=C1NC(=O)NC(=O)N1	129.02	Class 5 (Not possible to classify according to these rules)	256	Excluded	7.36335		256	Excluded	1.93772		256	Excluded	7.75089		256	Train	0.248028	-1.36546
108-86-1	c1ccc(cc1)Br	155.96	Class 3 (unspecific reactivity)	257	Train	0.0769441	-2.34764	257	Train	0.0314188	-3.2868									257	Train	0.0275716	-2.96658
108-87-2	CC1CCCCC1	98.11	Class 1 (narcosis or baseline toxicity)	258	Train	0.00346551	-4.67655	258	Train	0.00068291	-6.54722	258	Train	0.00336359	-5.09271					258	Train	0.0214046	-3.13479
108-88-3	c1ccc(cc1)C	92.06	Class 1 (narcosis or baseline toxicity)	259	Train	0.315003	-1.1097	259	Train	0.0988458	-2.23569	259	Train	0.0445349	-2.92564	259	Train	0.0130346	-4.06947	259	Train	0.271554	-1.21444	74	Train	0.034759	-3.30352
108-91-8	NC1CCCCC1	99.1	Class 2 (less inert compounds)	261	Train	0.343071	-1.03074	261	Train	0.0575149	-2.73681	261	Train	0.363252	-0.992424	261	Test	0.0161445	-3.88101	261	Train	0.332981	-1.03576
108-95-2	Oc1ccccc1	94.04	Class 3 (unspecific reactivity)	262	Train	1.70137	0.541442	262	Train	0.265839	-1.29888	262	Train	0.159503	-1.76991	262	Train	0.0127603	-4.08814	262	Test	0.265839	-1.23285	75	Train	0.214798	-1.52629
108-98-5	c1ccc(cc1)S	110.02	Class 5 (Not possible to classify according to these rules)	263	Train	0.00145429	-5.24323	263	Train	0.000218144	-7.44876	263	Train	3.99931e-05	-8.32678					263	Train	8.1804e-05	-5.86232
109-64-8	C(CBr)CBr	199.88	Class 1 (narcosis or baseline toxicity)	266	Train	0.230134	-1.39608	266	Train	0.0490285	-2.88299	266	Train	0.0440256	-2.9358	266	Train	0.00205119	-5.64869	266	Train	0.0390227	-2.72805
109-89-7	N(CC)CC	73.09	Class 1 (narcosis or baseline toxicity)	268	Train	0.738824	-0.299512	268	Train	0.150501	-1.84099	268	Train	0.793551	-0.230171	268	Train	0.0574641	-2.73762	268	Train	0.369412	-0.943238
110-02-1	c1ccsc1	84	Class 5 (Not possible to classify according to these rules)	270	Train	1.30947	0.272184	270	Excluded	0.142851		270	Train	0.24999	-1.3486	270	Excluded	0.033332		270	Train	0.369033	-0.944158
110-19-0	O=C(OCC(C)C)C	116.08	Class 3 (unspecific reactivity)	271	Train	3.18735	1.20752	271	Train	0.818375	-0.199833	271	Train	0.215362	-1.48924	271	Train	0.198133	-1.58014	271	Train	0.146446	-1.73169
110-44-1	O=C(O)C=CC=CC	112.05	Class 3 (unspecific reactivity)	274	Train	0.758573	-0.273661	274	Train	0.499766	-0.686448	274	Train	0.624708	-0.466072	274	Train	0.44622	-0.797255	274	Train	0.66933	-0.392743
110-66-7	CCCCCS	104.07	Class 5 (Not possible to classify according to these rules)	277	Train	0.0013453	-5.29241	277	Test	4.13199e-05	-8.70905	277	Test	0.000259451	-7.0319					277	Train	0.0124921	-3.47737
110-85-0	N1CCNCC1	86.08	Class 5 (Not possible to classify according to these rules)	283	Train	1.51015	0.418211	283	Test	0.394961	-0.916142	283	Train	1.27782	0.246358	283	Test	0.383345	-0.945162
110-86-1	n1ccccc1	79.04	Class 2 (less inert compounds)	284	Train	0.00126515	-5.331	284	Train	0.000126515	-7.86837	284	Train	2.27726	0.836671	284	Train	0.278332	-1.25471
110-91-8	O1CCNCC1	87.07	Class 5 (Not possible to classify according to these rules)	285	Train	0.666143	-0.400529	285	Train	0.356042	-1.01687	285	Train	0.516835	-0.651395	285	Train	0.0574261	-2.73822
111-14-8	O=C(O)CCCCCC	130.1	Class 5 (Not possible to classify according to these rules)	287	Train	0.461186	-0.753362	287	Train	0.222907	-1.46771	287	Train	0.553423	-0.584687	287	Test	0.138356	-1.92039	287	Test	0.576482	-0.534456
111-17-1	O=C(O)CCSCCC(=O)O	178.03	Class 5 (Not possible to classify according to these rules)	289	Train	0.280852	-1.21512	289	Test	0.168511	-1.73402	289	Train	0.410043	-0.875785	289	Test	0.0550469	-2.77704
111-18-2	N(C)(C)CCCCCCN(C)C	172.19	Class 1 (narcosis or baseline toxicity)	290	Train	0.412326	-0.85903	290	Train	0.0545896	-2.78468	290	Train	0.452978	-0.779502
111-30-8	O=CCCCC=O	100.05	Class 5 (Not possible to classify according to these rules)	291	Train	0.01899	-3.46144	291	Train	0.00339822	-5.22622	291	Train	0.0869544	-2.32686	291	Train	0.00219885	-5.5909	291	Test	0.0879539	-2.13305
111-44-4	O(CCCl)CCCl	142	Class 1 (narcosis or baseline toxicity)	292	Train	2.39445	0.900388	292	Train	0.394379	-0.917576	292	Train	2.88742	1.08317	292	Train	0.0218317	-3.61316
111-70-6	OCCCCCCC	116.12	Class 1 (narcosis or baseline toxicity)	294	Train	0.2928	-1.17694	294	Train	0.0215294	-3.62559	294	Train	0.482259	-0.718739	294	Train	0.0120565	-4.13787	294	Train	0.155012	-1.68553
111-78-4	C1=CCCC=CCC1	108.09	Class 1 (narcosis or baseline toxicity)	296	Train	0.07586	-2.35949	296	Train	0.00860363	-4.43191	296	Train	0.00804856	-4.38569					296	Train	0.120266	-1.88941
111-82-0	O=C(OC)CCCCCCCCCCC	214.19	Class 3 (unspecific reactivity)	297	Train	0.00149398	-5.22618	297	Train	0.000186747	-7.56915	297	Train	0.0010738	-5.98147	297	Train	0.000378163	-7.01799
111-88-6	CCCCCCCCS	146.11	Class 5 (Not possible to classify according to these rules)	299	Train	9.58163e-05	-6.81086	299	Test	2.12165e-05	-9.19658	299	Train	0.000164257	-7.35747	299	Train	7.52842e-06	-9.93527	299	Train	0.00225853	-4.4401
112-12-9	O=C(C)CCCCCCCCC	170.17	Class 1 (narcosis or baseline toxicity)	300	Train	0.0111655	-3.85646	300	Train	0.00193927	-5.69525	300	Train	0.00763955	-4.42865
112-24-3	NCCNCCNCCN	146.15	Class 5 (Not possible to classify according to these rules)	301	Train	0.184738	-1.59281	301	Train	0.0032158	-5.2727					301	Train	0.0198422	-3.69823
112-30-1	OCCCCCCCCCC	158.17	Class 1 (narcosis or baseline toxicity)	302	Train	0.00354056	-4.66213	302	Train	0.000177028	-7.61043	302	Train	0.0088514	-4.30714					302	Test	0.0177028	-3.25791
112-57-2	NCCNCCNCCNCCN	189.2	Class 5 (Not possible to classify according to these rules)	304	Train	0.000634265	-5.75352	304	Train	9.51398e-05	-8.08518	304	Train	0.068712	-2.5394	304	Train	0.000739976	-6.48265
112-70-9	OCCCCCCCCCCCCC	200.21	Class 1 (narcosis or baseline toxicity)	305	Train	5.99359e-05	-7.05236	305	Train	1.44845e-05	-9.47139	305	Train	0.00304674	-5.17134	305	Train	0.00109882	-6.16227	305	Excluded	0.00849091
115-70-8	OCC(N)(CO)CC	119.09	Class 5 (Not possible to classify according to these rules)	310	Train	0.428231	-0.823409	310	Train	0.15114	-1.83699					310	Train	0.0335867	-3.22659
115-86-6	O=P(Oc1ccccc1)(Oc2ccccc2)Oc3ccccc3	326.07	Class 5 (Not possible to classify according to these rules)	311	Excluded	0.0122673		311	Excluded	0.00300548		311	Excluded	0.00736036		311	Train	0.000766705	-6.45406	311	Train	0.00398686	-4.14009
115-96-8	O=P(OCCCl)(OCCCl)OCCCl	283.95	Class 5 (Not possible to classify according to these rules)	312	Train	1.58476	0.467936	312	Excluded	0.253562		312	Test	0.598689	-0.507786	312	Train	0.035217	-3.18375
117-80-6	O=C1c2ccccc2(C(=O)C(=C1Cl)Cl)	225.96	Class 1 (narcosis or baseline toxicity)	314	Train	0.000318642	-6.15492	314	Train	3.67324e-05	-8.79584	314	Train	7.52349e-05	-7.89997					314	Train	0.000137193	-5.67337
118-69-4	c1cc(c(c(c1)Cl)C)Cl	159.98	Class 3 (unspecific reactivity)	318	Test	0.0168766	-3.55047	318	Train	0.00231272	-5.54884	318	Train	0.00237523	-5.36783					318	Train	0.0143764	-3.38994
118-79-6	Oc1c(cc(cc1Br)Br)Br	327.77	Class 3 (unspecific reactivity)	319	Train	0.00579669	-4.32422	319	Train	0.000671195	-6.56112	319	Train	0.00671195	-4.5349	319	Train	0.000305089	-7.18696	319	Test	0.00457633	-4.06443
119-34-6	O=[N+]([O-])c1cc(N)ccc1(O)	154.04	Class 3 (unspecific reactivity)	322	Excluded	0.0324596		322	Excluded	0.00973787		322	Test	0.0142822	-3.90732
119-61-9	O=C(c1ccccc1)c2ccccc2	182.07	Class 5 (Not possible to classify according to these rules)	325	Train	0.019223	-3.4522	325	Train	0.0054923	-4.81847					325	Train	0.00109846	-6.16254					61	Train	0.0182344	-3.92533
119-93-7	Nc1ccc(cc1C)c2ccc(N)c(c2)C	212.13	Class 2 (less inert compounds)	327	Test	0.0296986	-3.11725	327	Train	0.00212133	-5.62075	327	Test	0.0212133	-3.57088	327	Train	0.00122566	-6.07309	327	Train	0.0612828	-2.40417
120-82-1	c1cc(c(cc1Cl)Cl)Cl	179.93	Class 3 (unspecific reactivity)	331	Train	0.031679	-3.06667	331	Train	0.012227	-4.12557	331	Train	0.0077808	-4.41357	331	Train	0.000555772	-6.71226	331	Test	0.0133385	-3.43674
120-83-2	Oc1ccc(cc1Cl)Cl	161.96	Class 3 (unspecific reactivity)	332	Train	0.0296362	-3.11889	332	Train	0.00413672	-5.05991	332	Train	0.0135833	-3.94961	332	Train	0.000321059	-7.1469	332	Train	0.0209923	-3.14752
120-95-6	Oc1ccc(cc1C(C)(C)CC)C(C)(C)CC	234.2	Class 5 (Not possible to classify according to these rules)	333	Train	0.0072588	-4.16613	333	Train	0.000683182	-6.5469	333	Train	0.000512386	-6.53608					333	Train	0.00123827	-4.73763
121-03-9	O=[N+]([O-])c1ccc(c(c1)S(=O)(=O)O)C	217	Class 5 (Not possible to classify according to these rules)	334	Test	0.552984	-0.58031	334	Train	0.299533	-1.18399	334	Test	0.599066	-0.507169	334	Train	0.0783394	-2.45185
121-44-8	N(CC)(CC)CC	101.12	Class 1 (narcosis or baseline toxicity)	335	Train	0.0791136	-2.32438	335	Excluded	0.0108781		335	Train	0.336233	-1.06653	335	Train	0.108781	-2.14621	335	Train	0.237341	-1.33026
122-39-4	c1ccc(cc1)Nc2ccccc2	169.09	Class 1 (narcosis or baseline toxicity)	337	Train	0.00254304	-4.88249	337	Train	0.000159679	-7.6899	337	Train	0.00887106	-4.30531	337	Test	0.000768825	-6.45183	337	Train	0.0390327	-2.72787
122-57-6	O=C(C=Cc1ccccc1)C	146.07	Class 3 (unspecific reactivity)	340	Train	0.00376524	-4.62059	340	Test	0.00136918	-5.98238	339	Train	0.102688	-2.17552					339	Train	0.0390215	-2.72807
122-66-7	c1ccc(cc1)NNc2ccccc2	184.1	Class 3 (unspecific reactivity)	341	Train	0.00597501	-4.30307	341	Train	0.00135796	-5.98913	341	Train	0.00597501	-4.62988	341	Test	0.000597501	-6.65437	341	Train	0.000233569	-5.46737
123-11-5	O=Cc1ccc(OC)cc1	136.05	Class 3 (unspecific reactivity)	342	Test	0.448357	-0.780061	342	Train	0.0117602	-4.15966	342	Test	0.330755	-1.08225	342	Train	0.00521858	-4.86216	342	Train	0.294004	-1.14532
123-15-9	O=CC(C)CCC	100.09	Class 3 (unspecific reactivity)	343	Train	0.0599468	-2.55443	343	Train	0.00469583	-4.95218	343	Train	0.149867	-1.82775
123-30-8	Oc1ccc(N)cc1	109.05	Class 3 (unspecific reactivity)	344	Train	0.000916987	-5.53049	344	Train	0.000229247	-7.41018	344	Train	0.00293436	-5.20112	344	Train	0.000504343	-6.78969	344	Test	0.00852798	-3.70821	19	Test	0.000586872	-7.17062
123-31-9	Oc1ccc(O)cc1	110.04	Class 3 (unspecific reactivity)	345	Train	0.000481657	-5.91633	345	Train	1.36318e-05	-9.51478	345	Train	0.00055436	-6.47784	345	Train	2.63548e-05	-9.03902
124-04-9	O=C(O)CCCCC(=O)O	146.06	Class 5 (Not possible to classify according to these rules)	351	Train	0.403949	-0.878306	351	Train	0.280711	-1.24653	351	Train	0.314944	-1.12907	351	Train	0.0431336	-2.99979
124-07-2	O=C(O)CCCCCCC	144.12	Class 5 (Not possible to classify according to these rules)	352	Test	0.270617	-1.24904	352	Train	0.0652257	-2.62111	352	Train	0.437151	-0.813933					352	Train	0.353884	-0.981634
124-09-4	NCCCCCCN	116.13	Class 2 (less inert compounds)	353	Train	0.163608	-1.70028	353	Train	0.0861094	-2.36411	353	Train	0.232495	-1.41713	353	Train	0.0361659	-3.15969	353	Train	0.611377	-0.478963
124-48-1	C(Cl)(Br)Br	205.81	Class 1 (narcosis or baseline toxicity)	355	Test	0.0466442	-2.75867	355	Train	0.0218645	-3.61182	355	Train	0.131187	-1.95081	355	Train	0.000306103	-7.18435	355	Train	0.383843	-0.90882	20	Train	0.00534465	-5.09716
126-98-7	N#CC(=C)C	67.04	Class 3 (unspecific reactivity)	359	Train	0.372899	-0.953159	359	Train	0.014916	-3.95086	359	Train	3.72899	1.3514	359	Train	0.0328152	-3.24757
127-18-4	C(=C(Cl)Cl)(Cl)Cl	163.88	Class 1 (narcosis or baseline toxicity)	360	Train	0.164759	-1.6941	360	Train	0.05553	-2.76902	360	Train	0.00793286	-4.39763	360	Train	0.000140351	-7.78897	360	Train	0.0854308	-2.1553	21	Train	0.0061022	-4.97128
127-90-2	O(C(CC(Cl)(Cl)Cl)Cl)C(CC(Cl)(Cl)Cl)Cl	373.79	Class 3 (unspecific reactivity)	361	Excluded	0.00321034		361	Train	0.000321034	-7.14697	361	Train	0.000208672	-7.18776					361	Excluded	0.00157842
131-17-9	O=C(OCC=C)c1ccccc1(C(=O)OCC=C)	246.09	Class 3 (unspecific reactivity)	366	Train	0.0609535	-2.54075	366	Train	0.00975256	-4.32303	366	Train	0.0650171	-2.58901	366	Test	0.0174733	-3.81104	366	Train	0.00178797	-4.55811
131-57-7	O=C(c1ccccc1)c2ccc(OC)cc2(O)	228.08	Class 3 (unspecific reactivity)	367	Train	0.00293758	-4.78708	367	Train	0.000789201	-6.43073	367	Train	0.00833046	-4.35729					367	Train	0.0166609	-3.2967
132-65-0	c1ccc3c(c1)c2ccccc2s3	184.03	Class 5 (Not possible to classify according to these rules)	369	Train	0.00760726	-4.13286	369	Test	0.00135844	-5.98884	369	Train	0.00239085	-5.36268	369	Train	0.000293423	-7.21752	369	Train	0.00760726	-3.77543	24	Train	0.00017388	-8.293
135-19-3	Oc1ccc2ccccc2(c1)	144.06	Class 3 (unspecific reactivity)	372	Train	0.0145775	-3.65996	372	Train	0.00402617	-5.08287	372	Train	0.0367909	-3.09367	372	Train	0.00478975	-4.93531	372	Test	0.0277667	-2.96183
140-88-5	O=C(OCC)C=C	100.05	Class 3 (unspecific reactivity)	379	Train	0.0229879	-3.31571	379	Train	0.00959497	-4.3372	379	Train	0.0439769	-2.93677	379	Train	0.00459759	-4.97017	379	Train	0.0119937	-3.50245
141-32-2	O=C(OCCCC)C=C	128.08	Class 3 (unspecific reactivity)	380	Test	0.0132726	-3.72949	380	Train	0.000601169	-6.64947	380	Train	0.0405984	-3.00721	380	Train	0.00780739	-4.51599	380	Train	0.0187377	-3.22134
141-43-5	OCCN	61.05	Class 5 (Not possible to classify according to these rules)	381	Train	0.0409482	-2.86329	381	Train	0.0163793	-3.86826	381	Train	1.58879	0.467286	381	Train	0.0139224	-4.01157					26	Train	0.0196551	-3.85322
142-96-1	O(CCCC)CCCC	130.14	Class 1 (narcosis or baseline toxicity)	382	Train	0.169054	-1.6714	382	Train	0.00845271	-4.44725	382	Train	0.130633	-1.95471
143-08-8	OCCCCCCCCC	144.15	Class 1 (narcosis or baseline toxicity)	384	Train	0.0152617	-3.62579	384	Train	0.00215052	-5.60939	384	Train	0.0327078	-3.19651	384	Train	0.00164544	-5.83115	384	Train	0.0221989	-3.11087
143-10-2	CCCCCCCCCCS	174.14	Class 5 (Not possible to classify according to these rules)	386	Test	4.47905e-05	-7.19835	386	Train	6.3166e-06	-10.0581	386	Test	5.74237e-05	-8.08377
144-62-7	O=C(O)C(=O)O	90	Class 5 (Not possible to classify according to these rules)	389	Train	0.244457	-1.34149	389	Train	0.10445	-2.1842	389	Test	0.166675	-1.72901	389	Train	0.103339	-2.19419	389	Train	0.300016	-1.12761
148-24-3	Oc1cccc2cccnc12	145.05	Class 3 (unspecific reactivity)	391	Train	0.0035849	-4.65374	391	Train	0.00117199	-6.10968	391	Train	0.0117199	-4.07348					391	Train	0.0172351	-3.27506
149-30-4	n2c1ccccc1sc2S	166.99	Class 5 (Not possible to classify according to these rules)	392	Excluded	0.00299426		392	Excluded	0.000395242		392	Train	0.00425184	-4.90523	392	Train	0.000479081	-6.83058
298-12-4	O=CC(=O)O	74	Class 5 (Not possible to classify according to these rules)	400	Train	0.445944	-0.785161	400	Train	0.113513	-2.10634	400	Train	0.689186	-0.369487	400	Test	0.086486	-2.36006	400	Train	0.554051	-0.571729
334-48-5	O=C(O)CCCCCCCCC	172.15	Class 5 (Not possible to classify according to these rules)	402	Train	0.0697081	-2.42989	402	Train	0.00563474	-4.79655					402	Test	0.0011618	-6.11681
348-61-8	Fc1ccc(cc1(F))Br	191.94	Class 3 (unspecific reactivity)	404	Test	0.07294	-2.39222	404	Test	0.017714	-3.79893	404	Train	0.032823	-3.19344	404	Test	0.0047411	-4.94401	404	Test	0.040638	-2.6996
350-30-1	O=[N+]([O-])c1ccc(F)c(c1)Cl	174.98	Class 3 (unspecific reactivity)	405	Train	0.00342889	-4.68369	405	Train	0.00177159	-5.77013	405	Train	0.0468615	-2.88063	405	Train	0.00142871	-5.94743	405	Train	0.0114296	-3.53198
372-19-0	Fc1cccc(N)c1	111.05	Class 3 (unspecific reactivity)	407	Train	0.423239	-0.834455	407	Train	0.00693391	-4.61838	407	Train	0.00306173	-5.16744					407	Train	0.135076	-1.79682
406-86-0	N#CC=CC(F)(F)F	121.01	Class 3 (unspecific reactivity)	412	Train	0.00297486	-4.77869	412	Excluded	0.000553655		412	Excluded	0.0030575						411	Excluded	0.0016527
462-08-8	n1cccc(N)c1	94.05	Class 5 (Not possible to classify according to these rules)	414	Train	0.00265807	-4.85333	414	Train	0.000542247	-6.73192	414	Train	0.0754893	-2.45473					414	Test	0.0914377	-2.10326
470-82-6	O1C(C)(C)C2CCC1(C)CC2	154.14	Class 1 (narcosis or baseline toxicity)	416	Test	1.62195	0.491907	416	Train	0.103805	-2.18999	416	Train	1.29756	0.261845
479-27-6	Nc1cccc2cccc(N)c12	158.08	Class 5 (Not possible to classify according to these rules)	417	Test	0.00303635	-4.76506	417	Test	0.000632573	-6.60868	417	Test	0.00107537	-5.98036					417	Train	0.0354241	-2.79541
487-68-3	O=Cc1c(cc(cc1C)C)C	148.09	Class 3 (unspecific reactivity)	419	Train	0.0533464	-2.64983	419	Train	0.00364646	-5.1667	419	Test	0.0303872	-3.2606					419	Train	0.0810325	-2.1955
504-24-5	n1ccc(N)cc1	94.05	Class 5 (Not possible to classify according to these rules)	421	Train	0.318969	-1.09816	421	Train	0.127588	-1.99665	421	Train	0.159484	-1.77003					421	Test	0.0361498	-2.78135
504-29-0	n1ccccc1N	94.05	Class 5 (Not possible to classify according to these rules)	422	Test	0.127588	-1.91746	422	Train	0.0223278	-3.59312	422	Train	0.37213	-0.969223					422	Train	0.116955	-1.91149
515-84-4	O=C(OCC)C(Cl)(Cl)Cl	189.94	Class 3 (unspecific reactivity)	424	Train	0.368546	-0.964114	424	Test	0.142154	-1.89486	424	Train	0.842391	-0.170924					424	Train	0.231658	-1.35092
528-29-0	O=[N+]([O-])c1ccccc1[N+](=O)[O-]	168.02	Class 5 (Not possible to classify according to these rules)	426	Train	0.00285685	-4.80559	426	Train	0.000124987	-7.87765	426	Train	0.0178553	-3.71808					426	Train	0.00773731	-3.76551
534-52-1	O=[N+]([O-])c1cc(c(O)c(c1)C)[N+](=O)[O-]	198.03	Class 3 (unspecific reactivity)	427	Train	0.0282789	-3.15548	427	Train	0.00156544	-5.87224	427	Test	0.00858466	-4.33245					427	Train	0.00555478	-3.95614	66	Train	0.00344571	-5.51284
542-75-6	C(=CCl)CCl	109.97	Class 3 (unspecific reactivity)	430	Train	0.0190963	-3.45721	430	Test	5.36515e-05	-8.51537	430	Train	0.0109122	-4.13317	430	Test	0.000818412	-6.40138	430	Test	0.0136402	-3.42281
555-03-3	O=[N+]([O-])c1cccc(OC)c1	153.04	Class 5 (Not possible to classify according to these rules)	435	Train	0.117614	-1.98772	435	Train	0.0261365	-3.45226	435	Train	0.124148	-2.0016	435	Train	0.00333241	-5.2427	435	Test	0.385514	-0.90491
556-61-6	C(=NC)=S	73	Class 3 (unspecific reactivity)	436	Train	0.00260279	-4.86719	436	Train	0.00036987	-7.03548	436	Test	0.00164387	-5.65474					436	Train	0.00164387	-4.59981
573-98-8	c1ccc2c(c1)ccc(c2C)C	156.09	Class 1 (narcosis or baseline toxicity)	439	Test	0.0262662	-3.21285	439	Train	0.00704704	-4.60444	439	Train	0.00704704	-4.49498	439	Test	0.000326726	-7.13315	439	Train	0.0147347	-3.37448
575-41-7	c1ccc2c(c1)cc(cc2C)C	156.09	Class 1 (narcosis or baseline toxicity)	440	Test	0.00397197	-4.58436	440	Train	0.000832832	-6.38726	440	Train	0.00627827	-4.5895	440	Train	0.000704704	-6.52197	440	Train	0.0115315	-3.52655
576-26-1	Oc1c(cccc1C)C	122.07	Class 3 (unspecific reactivity)	441	Train	0.380721	-0.933773	441	Train	0.0231699	-3.56007	441	Test	0.0901099	-2.29451	441	Train	0.00442358	-5.00298	441	Test	0.122877	-1.87237
582-16-1	c1cc(cc2cc(ccc12)C)C	156.09	Class 1 (narcosis or baseline toxicity)	445	Train	0.0064064	-4.25424	445	Train	0.000896896	-6.32729	445	Train	0.0096096	-4.239	445	Test	0.00115315	-6.12291	445	Test	0.0115315	-3.52655
591-27-5	Oc1cccc(N)c1	109.05	Class 3 (unspecific reactivity)	446	Train	1.46718	0.388532	446	Test	0.229247	-1.44089	446	Train	0.00412644	-4.92928	446	Test	0.000458494	-6.86548	446	Train	1.10038	0.096165
593-08-8	O=C(C)CCCCCCCCCCC	198.2	Class 1 (narcosis or baseline toxicity)	447	Train	0.000605454	-5.78124	447	Train	6.05454e-05	-8.4252	447	Train	4.08681e-05	-8.31234
599-64-4	Oc1ccc(cc1)C(c2ccccc2)(C)C	212.12	Class 3 (unspecific reactivity)	448	Train	0.00660003	-4.2333	448	Train	0.00155572	-5.87737	448	Train	0.00801433	-4.38921					448	Test	0.00565717	-3.94582
606-20-2	O=[N+]([O-])c1cccc(c1C)[N+](=O)[O-]	182.03	Class 5 (Not possible to classify according to these rules)	449	Train	0.0824028	-2.29023	449	Train	0.0274676	-3.4077	449	Test	0.10987	-2.11372	449	Train	0.0137338	-4.02356	449	Train	0.18678	-1.5321	27	Train	0.000714157	-6.98822
611-19-8	c1ccc(c(c1)CCl)Cl	159.98	Class 3 (unspecific reactivity)	450	Test	0.00750072	-4.14288	450	Train	0.000550053	-6.72051	450	Test	0.00237523	-5.36783	450	Train	0.000125012	-7.8775	450	Test	0.00168766	-4.5868	28	Train	0.000287528	-7.83059
615-58-7	Oc1ccc(cc1Br)Br	249.86	Class 3 (unspecific reactivity)	451	Excluded	0.00440241		451	Excluded	0.000400219		451	Train	0.00840461	-4.34997					451	Test	0.0144079	-3.38857
620-92-8	Oc1ccc(cc1)Cc2ccc(O)cc2	200.08	Class 3 (unspecific reactivity)	453	Train	0.0799665	-2.3154	453	Train	0.00379841	-5.13218	453	Train	0.0599749	-2.66125					453	Train	0.0649728	-2.36102
620-93-9	c1cc(ccc1Nc2ccc(cc2)C)C	197.12	Class 1 (narcosis or baseline toxicity)	454	Train	0.000710226	-5.68569	454	Train	9.63878e-05	-8.07531	454	Train	0.00202922	-5.49108	454	Train	0.000126826	-7.8665	454	Train	0.00218141	-4.45784
624-92-0	CSSC	93.99	Class 3 (unspecific reactivity)	456	Train	0.30854	-1.12881	456	Train	0.15959	-1.78555	456	Train	0.060644	-2.65134	456	Train	0.000946898	-6.2833	456	Test	0.0117032	-3.5175
629-40-3	N#CCCCCCCC#N	136.1	Class 5 (Not possible to classify according to these rules)	457	Train	0.881704	-0.125345	457	Train	0.154298	-1.81744	457	Train	2.71859	1.02039
634-93-5	Nc1c(cc(cc1Cl)Cl)Cl	194.94	Class 3 (unspecific reactivity)	458	Train	0.0189801	-3.46184	458	Train	0.000353953	-7.07016	458	Train	0.022058	-3.53739					458	Train	0.0271877	-2.97602
674-82-8	O=C1OC(=C)C1	84.02	Class 5 (Not possible to classify according to these rules)	461	Train	0.0821222	-2.29309	461	Train	0.0380857	-3.11284	461	Train	0.0309446	-3.24478					461	Train	0.104736	-1.99811
683-10-3	O=C(O)C[N+](C)(C)CCCCCCCCCCCC	271.25	Class 5 (Not possible to classify according to these rules)	462	Train	0.0238351	-3.28788	462	Train	0.00345049	-5.21334	462	Train	0.0102962	-4.18161	462	Train	0.00196535	-5.68417	462	Train	0.00409198	-4.1259
688-84-6	O=C(OCC(CC)CCCC)C(=C)C	198.16	Class 3 (unspecific reactivity)	464	Train	0.0267458	-3.19882	464	Test	0.00408757	-5.07005	464	Train	0.0232133	-3.49351	464	Train	0.00146345	-5.92769	464	Test	0.0141299	-3.40078
693-54-9	O=C(C)CCCCCCCC	156.15	Class 1 (narcosis or baseline toxicity)	466	Train	0.0313798	-3.07412	466	Train	0.0102465	-4.28	466	Train	0.0224141	-3.52363
760-23-6	C=CC(CCl)Cl	123.98	Class 3 (unspecific reactivity)	470	Train	0.4678	-0.739867	470	Train	0.0806551	-2.42485	470	Train	0.0806551	-2.39496	470	Train	0.00669438	-4.64865	470	Test	0.217769	-1.40338
764-42-1	N#CC=CC#N	78.02	Class 5 (Not possible to classify according to these rules)	473	Test	0.00487043	-4.44489	473	Train	0.00128169	-6.0365	473	Test	0.00422959	-4.90945					473	Train	0.0046141	-4.05988
818-61-1	O=C(OCCO)C=C	116.05	Class 5 (Not possible to classify according to these rules)	476	Train	0.051703	-2.67529	476	Train	0.00861717	-4.43055	476	Train	0.0448093	-2.92022	476	Train	0.00413624	-5.06001	476	Train	0.0560116	-2.47
827-52-1	c1ccc(cc1)C2CCCCC2	160.13	Class 1 (narcosis or baseline toxicity)	480	Train	0.00430913	-4.52887	480	Train	0.000686962	-6.54247	480	Train	0.00231069	-5.38945					480	Test	0.00749414	-3.78418
868-77-9	O=C(OCCO)C(=C)C	130.06	Class 3 (unspecific reactivity)	485	Train	5.45889	1.80218	485	Train	1.23017	0.2078	485	Train	2.92166	1.09547	485	Train	0.184526	-1.64784
873-32-5	N#Cc1ccccc1Cl	137	Class 3 (unspecific reactivity)	486	Train	0.138683	-1.84505	486	Train	0.0291964	-3.35285	486	Train	0.131384	-1.94943					486	Train	0.270067	-1.2192
901-44-0	OCCOc1ccc(cc1)C(c2ccc(OCCO)cc2)(C)C	316.17	Class 1 (narcosis or baseline toxicity)	489	Train	0.053769	-2.6434	489	Train	0.00300474	-5.32979									489	Excluded	0.0664205
920-37-6	N#CC(=C)Cl	86.99	Class 3 (unspecific reactivity)	490	Test	0.000793217	-5.6189	490	Train	9.77151e-05	-8.06494	490	Train	0.00089668	-6.11811					490	Train	0.000965655	-4.85509
948-65-2	c1ccc(cc1)c2cc3ccccc3([nH]2)	193.09	Class 1 (narcosis or baseline toxicity)	493	Train	0.00103579	-5.4555	493	Train	0.000113937	-7.94824	493	Train	0.00155369	-5.69835					493	Train	0.00139832	-4.67903
1014-70-6	n1c(nc(nc1NCC)SC)NCC	213.1	Class 5 (Not possible to classify according to these rules)	495	Train	0.000131391	-6.64381	495	Train	2.15856e-05	-9.18408					495	Train	0.000164238	-7.66823
1118-61-2	N#CC=C(N)C	82.05	Class 5 (Not possible to classify according to these rules)	498	Train	0.0402179	-2.87767	498	Train	0.00609362	-4.72945	498	Train	0.414366	-0.865663					498	Train	0.207183	-1.4454
1477-55-0	NCc1cccc(c1)CN	136.1	Class 5 (Not possible to classify according to these rules)	510	Train	0.205731	-1.49682	510	Train	0.0720059	-2.52985	510	Train	0.110213	-2.11087	510	Train	0.0345334	-3.20147	510	Train	0.646583	-0.425761
1484-13-5	C=Cn2c3ccccc3(c1ccccc12)	193.09	Class 1 (narcosis or baseline toxicity)	511	Train	0.000108758	-6.74427
1502-22-3	O=C1CCCCC1C2=CCCCC2	178.14	Class 1 (narcosis or baseline toxicity)	512	Train	0.10666	-2.0716	512	Train	0.0072978	-4.57428	512	Train	0.112274	-2.0939					512	Train	0.162797	-1.6455
1643-20-5	[O-][N+](C)(C)CCCCCCCCCCCC	229.24	Class 5 (Not possible to classify according to these rules)	516	Train	0.000479845	-5.91854	516	Train	2.13749e-05	-9.19119	516	Train	0.00959691	-4.2401	516	Train	0.0015704	-5.86963	516	Train	0.130867	-1.82218
1678-91-7	CCC1CCCCC1	112.13	Class 1 (narcosis or baseline toxicity)	518	Train	0.00561872	-4.34594	518	Train	0.00196209	-5.68555	518	Train	0.00597546	-4.62982					518	Train	0.00668895	-3.85012
1806-26-4	Oc1ccc(cc1)CCCCCCCC	206.17	Class 3 (unspecific reactivity)	519	Train	0.000679061	-5.71266	519	Train	0.000101859	-8.03344	519	Train	0.00203718	-5.48803	519	Train	0.000533548	-6.74483	519	Excluded	0.000426838		31	Test	1.60064e-05	-10.4547
1855-63-6	N#CC1=CCCCC1	107.07	Class 3 (unspecific reactivity)	522	Train	0.382915	-0.928402	522	Train	0.0382915	-3.10795	522	Train	0.44829	-0.789577					521	Train	0.382915	-0.910999
1879-09-0	Oc1c(cc(cc1C(C)(C)C)C)C	178.14	Class 3 (unspecific reactivity)	523	Train	0.0398572	-2.88486	523	Train	0.0021332	-5.61611	523	Test	0.0162797	-3.79658					523	Train	0.0140342	-3.40502
2100-42-7	O(c1ccc(OC)c(c1)Cl)C	172.03	Class 3 (unspecific reactivity)	526	Train	0.0581297	-2.57968	526	Train	0.0116259	-4.1697	526	Train	0.0988205	-2.21055					526	Train	0.162763	-1.64567
2219-82-1	Oc1c(cccc1C(C)(C)C)C	164.12	Class 3 (unspecific reactivity)	527	Train	0.0383865	-2.91482	527	Train	0.00237631	-5.52622	527	Train	0.0322934	-3.20762					527	Train	0.0262003	-3.00086
2222-33-5	O=C2c3ccccc3(C=Cc1ccccc12)	206.07	Class 5 (Not possible to classify according to these rules)	528	Train	0.00067937	-5.71239	528	Test	5.33791e-05	-8.51916	528	Excluded	0.00922003		528	Train	0.00106758	-6.18577
2243-62-1	Nc1cccc2c(N)cccc12	158.08	Class 5 (Not possible to classify according to these rules)	530	Test	0.013284	-3.72885	530	Train	0.00215075	-5.6093	530	Train	0.0240378	-3.46347					530	Train	0.107537	-1.97748
2403-88-5	OC1CC(NC(C)(C)C1)(C)C	157.15	Class 5 (Not possible to classify according to these rules)	531	Train	0.763618	-0.267158	531	Train	0.483625	-0.718588	531	Excluded	0.636348		531	Train	0.0235449	-3.54572
2409-55-4	Oc1ccc(cc1C(C)(C)C)C	164.12	Class 3 (unspecific reactivity)	532	Train	0.0109676	-3.8695	532	Test	0.00115769	-6.1197	532	Train	0.0164514	-3.78768					532	Train	0.0115769	-3.52415
2437-25-4	N#CCCCCCCCCCCC	181.18	Class 5 (Not possible to classify according to these rules)	534	Train	0.000827892	-5.59291	534	Test	0.000298041	-7.20528	534	Train	0.000325638	-6.86785					534	Train	0.0046362	-4.05723
2439-01-2	O=C2Sc1nc3ccc(cc3(nc1S2))C	233.99	Class 5 (Not possible to classify according to these rules)	535	Train	0.000414544	-6.00378	535	Test	8.97466e-05	-8.12934	535	Train	6.83784e-05	-7.96521
2465-27-2	N=C(c1ccc(cc1)N(C)C)c2ccc(cc2)N(C)C	303.15	Class 5 (Not possible to classify according to these rules)	537	Test	0.00112156	-5.4062	537	Train	8.57661e-05	-8.16362	537	Train	0.015174	-3.85615					537	Train	0.0197922	-3.18589
2840-28-0	O=C(O)c1ccc(c(N)c1)Cl	171.01	Class 3 (unspecific reactivity)	541	Train	0.0643242	-2.49641	541	Train	0.0105258	-4.25655	541	Train	0.0403488	-3.01263
2867-47-2	O=C(OCCN(C)C)C(=C)C	157.11	Class 3 (unspecific reactivity)	542	Test	0.0572846	-2.59167	542	Train	0.00636496	-4.69204	542	Train	0.210044	-1.51274	542	Train	0.00305518	-5.3158	542	Train	0.120934	-1.88502
3006-82-4	O=C(OOC(C)(C)C)C(CC)CCCC	216.17	Class 5 (Not possible to classify according to these rules)	543	Train	0.00138778	-5.27282	543	Train	7.86409e-05	-8.22903	543	Test	0.0180411	-3.70927	543	Train	0.00286808	-5.36887	543	Train	0.0212793	-3.13864
3030-47-5	N(C)(C)CCN(C)CCN(C)C	173.19	Class 5 (Not possible to classify according to these rules)	545	Train	0.30025	-1.15387	545	Train	0.027138	-3.41854	545	Train	0.294476	-1.19315
3048-65-5	C1=CCC2CC=CC2(C1)	120.09	Class 1 (narcosis or baseline toxicity)	546	Train	0.0582877	-2.57745	546	Train	0.00541243	-4.83099	546	Train	0.00607858	-4.61587	546	Train	0.000999218	-6.23962	546	Test	0.036638	-2.77203
3268-49-3	O=CCCSC	104.03	Class 3 (unspecific reactivity)	547	Train	0.00951652	-3.97247	547	Train	0.00153802	-5.88679	547	Train	0.0692111	-2.5329	547	Train	0.00307605	-5.31008	547	Train	0.0672886	-2.33505
3380-34-5	Oc2cc(ccc2(Oc1ccc(cc1Cl)Cl))Cl	287.95	Class 3 (unspecific reactivity)	551	Excluded	1.18076e-05		551	Excluded	3.47281e-06		551	Train	0.000937659	-6.08433	551	Train	1.18076e-06	-11.2002	551	Train	0.00232678	-4.42485	32	Train	0.00016327	-8.35072
3766-81-2	O=C(Oc1ccccc1C(C)CC)NC	207.13	Class 4 (Compounds and groups of compounds acting by a specific mechanism)	555	Train	0.159323	-1.72364	555	Train	0.00869037	-4.42321	555	Train	6.75917e-05	-7.97309	555	Train	1.44839e-06	-11.0641	555	Train	0.0473142	-2.59176
4067-16-7	NCCNCCNCCNCCNCCN	232.24	Class 5 (Not possible to classify according to these rules)	558	Train	0.00180849	-5.1042	558	Train	0.000310027	-7.17436
4170-30-3	O=CC=CC	70.04	Class 3 (unspecific reactivity)	560	Train	0.0134205	-3.72129	560	Train	0.000599641	-6.65151	560	Train	0.0142772	-3.90761	560	Train	0.000285544	-7.23884	560	Train	0.00102796	-4.82586	33	Train	0.000356929	-7.63109
4189-44-0	O=S(=O)=C(N)N	108	Class 5 (Not possible to classify according to these rules)	561	Train	0.453706	-0.768842	561	Train	0.0861116	-2.36409	561	Test	0.750005	-0.286027	561	Train	0.0194446	-3.71622
4286-23-1	Oc1ccc(cc1)C(=C)C	134.07	Class 3 (unspecific reactivity)	562	Train	0.0402765	-2.8765	562	Train	0.0096962	-4.32807	562	Train	0.0305803	-3.25509	562	Train	0.00395307	-5.0984	562	Test	0.0686192	-2.32048
5329-12-4	NNc1c(cc(cc1Cl)Cl)Cl	209.95	Class 3 (unspecific reactivity)	567	Train	0.000400092	-6.02432	567	Excluded	9.52599e-05		567	Train	0.0061919	-4.60081					567	Train	0.004763	-4.04227
5510-99-6	Oc1c(cccc1C(C)CC)C(C)CC	206.17	Class 3 (unspecific reactivity)	571	Train	0.00533548	-4.38186	571	Train	0.000402586	-6.96853	571	Train	0.00465642	-4.83203					571	Train	0.000727565	-4.98496
5522-43-0	O=[N+]([O-])c4ccc1ccc2cccc3ccc4(c1c23)	247.06	Class 5 (Not possible to classify according to these rules)	573	Train	1.78092e-05	-7.64145	572	Train	5.13257e-06	-10.2026					572	Excluded	0.000218567
5707-44-8	c1ccc(cc1)c2ccc(cc2)CC	182.11	Class 1 (narcosis or baseline toxicity)	575	Train	0.00082368	-5.59601	575	Test	0.000148262	-7.7469	575	Train	0.00148262	-5.73446	575	Train	0.000153754	-7.71897	575	Train	0.00329472	-4.24286
6864-37-5	NC1CCC(CC1(C))CC2CCC(N)C(C)C2	238.24	Class 2 (less inert compounds)	584	Test	0.0256043	-3.23262	584	Train	0.00151108	-5.90134	584	Train	0.0193082	-3.65139	584	Train	0.0167897	-3.84637	584	Excluded	0.0923435
10500-57-9	n1cccc2c1CCCC2	133.09	Class 1 (narcosis or baseline toxicity)	603	Train	0.480881	-0.713692	603	Train	0.24044	-1.39524	603	Train	0.0826514	-2.37284	603	Train	0.0112706	-4.19685	603	Train	0.278009	-1.19406
13048-33-4	O=C(OCCCCCCOC(=O)C=C)C=C	226.12	Class 3 (unspecific reactivity)	605	Train	0.00707587	-4.1842	605	Train	0.00119405	-6.09444	605	Train	0.0119405	-4.05786	605	Train	0.000619139	-6.62589	605	Train	0.00168052	-4.5889	35	Train	0.000318414	-7.7365
14938-35-3	Oc1ccc(cc1)CCCCC	164.12	Class 3 (unspecific reactivity)	615	Train	0.0134048	-3.72216	615	Train	0.00164514	-5.8313	615	Test	0.00548379	-4.69966	615	Train	0.000853034	-6.36788	615	Train	0.00853034	-3.70804
15045-43-9	O1C(C)(C)CCC1(C)C	128.12	Class 1 (narcosis or baseline toxicity)	616	Test	4.60505	1.61177	616	Train	0.749297	-0.287374	616	Train	1.56104	0.44934
16219-75-3	C(=C1CC2C=CC1C2)C	120.09	Class 1 (narcosis or baseline toxicity)	618	Train	0.0408014	-2.86616	618	Train	0.00649492	-4.67467	618	Train	0.0274785	-3.34791	618	Train	0.0124902	-4.1069	618	Train	0.0582877	-2.44092
18854-01-8	n1oc(cc1OP(OCC)(OCC)=S)c2ccccc2	313.05	Class 4 (Compounds and groups of compounds acting by a specific mechanism)	627	Train	0.00277908	-4.82389	627	Test	0.000290685	-7.22486
19766-89-3	O=C(O)C(CC)CCCC	166.1	Class 5 (Not possible to classify according to these rules)	630	Test	3.01029	1.14566	630	Train	0.782675	-0.244139	630	Train	5.47873	1.76007	630	Train	0.10837	-2.14975
21087-64-9	O=C1C(=NN=C(N1(N))SC)C(C)(C)C	214.09	Class 3 (unspecific reactivity)	633	Train	0.000182167	-6.46701	633	Train	9.34192e-06	-9.78328	633	Train	0.411044	-0.873432	633	Train	0.00513805	-4.87544
22720-75-8	O=C(c2cc1ccccc1s2)C	176.03	Class 3 (unspecific reactivity)	635	Train	0.0306767	-3.09189	635	Train	0.00363575	-5.16919	635	Train	0.0624895	-2.62452	635	Train	0.00568086	-4.78957	635	Test	0.0568086	-2.4597
23184-66-9	O=C(N(c1c(cccc1CC)CC)COCCCC)CCl	311.17	Class 3 (unspecific reactivity)	636	Train	1.06053e-05	-7.87822	636	Train	1.51045e-06	-11.0361	636	Train	0.00610608	-4.61219	636	Train	0.000642745	-6.59589	636	Train	0.000899844	-4.88785
23950-58-5	O=C(NC(C#C)(C)C)c1cc(cc(c1)Cl)Cl	255.02	Class 3 (unspecific reactivity)	637	Train	0.0133322	-3.72617	637	Train	0.00125479	-6.05386					637	Train	0.00862671	-4.42959
25339-17-7	OCCCCCCCC(C)C	158.17	Class 1 (narcosis or baseline toxicity)	645	Train	0.0429925	-2.82427	645	Train	0.0107481	-4.23831	645	Train	0.0221285	-3.53464	645	Train	0.0044257	-5.00257	645	Train	0.0373023	-2.75953
26087-47-8	O=P(OC(C)C)(OC(C)C)SCc1ccccc1	288.09	Class 5 (Not possible to classify according to these rules)	649	Test	0.0326281	-3.04346	649	Train	0.0086777	-4.42448	649	Train	0.00298513	-5.18753	649	Train	0.000347108	-7.08555	649	Train	0.0118017	-3.51236
27955-94-8	Oc1ccc(cc1)C(c2ccc(O)cc2)(c3ccc(O)cc3)C	306.13	Class 3 (unspecific reactivity)	654	Test	0.0127399	-3.75971	654	Excluded	0.00124132						654	Train	0.00914657	-4.3788
28249-77-6	O=C(N(CC)CC)SCc1ccc(cc1)Cl	257.06	Class 4 (Compounds and groups of compounds acting by a specific mechanism)	655	Test	0.000357887	-6.08854	655	Test	7.00214e-05	-8.31631	655	Train	0.0050571	-4.76533	655	Train	0.000778016	-6.44224	655	Train	0.0050571	-4.00889
29253-36-9	c1ccc2c(c1)cccc2C(C)C	170.11	Class 1 (narcosis or baseline toxicity)	657	Test	0.00146964	-5.23659	657	Train	0.000464407	-6.8553	657	Train	0.000881785	-6.13076					657	Excluded	0.00435014
30171-80-3	O(c1ccccc1C(Br)Br)CC2OC2	319.9	Class 3 (unspecific reactivity)	659	Test	0.00190682	-5.07011	659	Train	0.000143793	-7.77039	659	Train	0.00406371	-4.94157					659	Train	0.00406371	-4.12969
31127-54-5	O=C(c1ccc(O)cc1)c2ccc(O)c(O)c2(O)	246.05	Class 3 (unspecific reactivity)	660	Excluded	0.00219465		660	Excluded	0.000812834		660	Train	0.158503	-1.77576	660	Train	0.0150374	-3.94371	660	Test	0.14631	-1.73244
51218-49-6	O=C(N(c1c(cccc1CC)CC)CCOCCC)CCl	311.17	Class 3 (unspecific reactivity)	675	Test	1.02839e-05	-7.892	675	Test	1.22122e-06	-11.1778	675	Test	0.0224961	-3.52049	675	Test	0.000321373	-7.14614	675	Train	0.00771294	-3.76736
51963-82-7	O(c1cc(c(OCC)cc1(N))N2CCOCC2)CC	266.16	Class 5 (Not possible to classify according to these rules)	676	Test	0.0278025	-3.16871	676	Test	0.00326867	-5.25897	676	Test	0.0676277	-2.55369					676	Train	0.0826561	-2.18044
52829-07-9	O=C(OC1CC(NC(C)(C)C1)(C)C)CCCCCCCCC(=O)OC2CC(NC(C)(C)C2)(C)C	480.39	Class 5 (Not possible to classify according to these rules)	677	Excluded	0.00228979		677	Test	0.000104082	-8.01705	677	Test	0.017902	-3.71586	677	Test	0.000478775	-6.83109	677	Train	0.0110326	-3.55356
85068-29-7	FC(F)(F)c1cc(cc(c1)C(F)(F)F)CN	243.05	Class 3 (unspecific reactivity)	685	Test	0.0148119	-3.64809	685	Excluded	0.00148119		685	Excluded	0.0226292						685	Excluded	0.0452585
50-06-6	O=C2NC(=O)C(c1ccccc1)(C(=O)N2)CC	232.08	Class 5 (Not possible to classify according to these rules)					1	Excluded	0.430877						1	Train	0.133572	-1.95353
53-70-3	c1ccc5c(c1)ccc4cc3c(ccc2ccccc23)cc45	278.11	Class 5 (Not possible to classify according to these rules)					2	Train	1.18658e-06	-11.1969
59-51-8	O=C(O)C(N)CCSC	149.05	Class 5 (Not possible to classify according to these rules)					12	Train	0.00670911	-4.64676					12	Test	0.214692	-1.50359
60-80-0	O=C1C=C(N(N1c2ccccc2)C)C	188.09	Class 3 (unspecific reactivity)					17	Train	0.0531646	-2.80891					17	Excluded	0.531646
62-56-6	NC(N)=S	76.01	Class 5 (Not possible to classify according to these rules)					20	Train	0.421	-0.853993	20	Train	0.2105	-1.5107	20	Train	0.0236812	-3.54056
68-11-1	O=C(O)CS	91.99	Class 5 (Not possible to classify according to these rules)					25	Train	0.00271759	-5.41405	25	Train	0.391333	-0.92081	25	Train	0.02935	-3.34813	25	Train	0.434815	-0.795825
71-36-3	OCCCC	74.07	Class 1 (narcosis or baseline toxicity)					28	Train	2.43003	0.899835					28	Train	0.0553507	-2.77199
75-05-8	N#CC	41.03	Class 5 (Not possible to classify according to these rules)					29	Train	17.0621	2.96108
75-12-7	O=CN	45.02	Class 5 (Not possible to classify according to these rules)					32	Train	0.222116	-1.4711					32	Excluded	2.22116
75-18-3	CSC	62.02	Class 5 (Not possible to classify according to these rules)					33	Train	2.74109	1.02376	33	Train	5.32095	1.72881	33	Train	0.13383	-1.95171
75-26-3	CC(C)Br	121.97	Class 1 (narcosis or baseline toxicity)					34	Test	0.532904	-0.623508	34	Train	0.188566	-1.61386	34	Train	0.0401728	-3.06443
75-34-3	CC(Cl)Cl	97.97	Class 1 (narcosis or baseline toxicity)					37	Train	0.959487	-0.0413307	37	Train	0.347049	-1.0362	37	Train	0.00540987	-4.8314
75-50-3	N(C)(C)C	59.07	Class 1 (narcosis or baseline toxicity)					39	Excluded	0.947972		39	Train	0.473986	-0.73554	39	Train	0.135425	-1.94056
78-67-1	N#CC(N=NC(C#N)(C)C)(C)C	164.11	Class 3 (unspecific reactivity)					53	Train	0.0237651	-3.5374					53	Train	0.013406	-4.0448
78-70-6	OC(C=C)(C)CCC=C(C)C	154.14	Class 3 (unspecific reactivity)					54	Train	0.0363316	-3.15555	54	Test	0.337365	-1.06331	54	Train	0.061634	-2.67325	54	Test	0.253024	-1.27544
78-93-3	O=C(C)CC	72.06	Class 1 (narcosis or baseline toxicity)					57	Train	1.29064	0.256114					57	Excluded	1.38778
79-14-1	O=C(O)CO	76.02	Class 5 (Not possible to classify according to these rules)					61	Train	0.131551	-1.96788	61	Train	0.578825	-0.540819	61	Test	0.0578825	-2.73096	61	Train	1.0261	0.0258009
80-43-3	O(OC(c1ccccc1)(C)C)C(c2ccccc2)(C)C	270.16	Class 5 (Not possible to classify according to these rules)					69	Excluded	0.00777311		69	Train	0.000962386	-6.06462	69	Train	0.000444178	-6.89065	69	Excluded	0.0017397
80-51-3	O=S(=O)(NN)c2ccc(Oc1ccc(cc1)S(=O)(=O)NN)cc2	358.04	Class 3 (unspecific reactivity)					70	Train	0.000164786	-7.66567	70	Train	0.00809964	-4.38048	70	Train	0.00586526	-4.76221
80-62-6	O=C(OC)C(=C)C	100.05	Class 3 (unspecific reactivity)					71	Train	0.859549	-0.151004	71	Train	0.83956	-0.174267	71	Train	0.0349817	-3.18981
82-68-8	O=[N+]([O-])c1c(c(c(c(c1Cl)Cl)Cl)Cl)Cl	292.84	Class 4 (Compounds and groups of compounds acting by a specific mechanism)					72	Test	0.000443933	-6.89109	72	Excluded	0.00317583		72	Train	0.000286849	-7.23527	72	Train	0.00109276	-4.79708	2	Train	6.82973e-05	-9.146
84-15-1	c1ccc(cc1)c3ccccc3(c2ccccc2)	230.11	Class 1 (narcosis or baseline toxicity)					75	Excluded	0.00608406		75	Train	0.00225979	-5.40692	75	Train	0.000108644	-7.98445	75	Train	0.000521491	-5.13265	3	Train	4.78033e-05	-9.46957
84-61-7	O=C(OC1CCCCC1)c3ccccc3(C(=O)OC2CCCCC2)	330.18	Class 5 (Not possible to classify according to these rules)					76	Train	0.00605725	-4.73459					76	Train	0.000545152	-6.72766
84-65-1	O=C1c3ccccc3(C(=O)c2ccccc12)	208.05	Class 5 (Not possible to classify according to these rules)					77	Train	0.000168227	-7.64975
85-41-6	O=C1NC(=O)c2ccccc12	147.03	Class 5 (Not possible to classify according to these rules)					81	Test	0.00748136	-4.55284	81	Train	0.142826	-1.87231	81	Train	0.0516894	-2.83467	81	Excluded	0.680124
86-30-6	O=NN(c1ccccc1)c2ccccc2	198.08	Class 3 (unspecific reactivity)					84	Test	0.00292812	-5.35148	84	Test	0.0504848	-2.81464	84	Train	0.000378636	-7.017	84	Train	0.0504848	-2.54523
86-74-8	c1ccc3c(c1)[nH]c2ccccc23	167.07	Class 1 (narcosis or baseline toxicity)					86	Train	0.000401021	-6.97161
87-62-7	Nc1c(cccc1C)C	121.09	Class 2 (less inert compounds)					89	Train	0.264268	-1.30458	89	Test	0.165168	-1.73747	89	Train	0.0181684	-3.77648
88-44-8	O=S(=O)(O)c1cc(ccc1(N))C	187.03	Class 5 (Not possible to classify according to these rules)					97	Train	0.0534673	-2.80371					97	Test	0.0171095	-3.82967
89-04-3	O=C(OCCCCCCCC)c1ccc(C(=O)OCCCCCCCC)c(c1)C(=O)OCCCCCCCC	546.39	Class 5 (Not possible to classify according to these rules)					102	Excluded	0.0457547						102	Train	0.00732075	-4.57158
90-04-0	O(c1ccccc1(N))C	123.07	Class 5 (Not possible to classify according to these rules)					109	Test	0.0609417	-2.68364	109	Test	0.186888	-1.62222	109	Train	0.00203139	-5.65675	109	Test	1.62511	0.498779
90-13-1	c1ccc2c(c1)cccc2Cl	162.02	Class 3 (unspecific reactivity)					112	Test	0.000432036	-6.91263	112	Test	0.00450552	-4.85859	112	Test	0.000580162	-6.67793	112	Train	0.0104923	-3.58406	58	Train	0.00240706	-5.85118
91-17-8	C1CCC2CCCCC2(C1)	138.14	Class 1 (narcosis or baseline toxicity)					116	Train	0.000108585	-7.98486	116	Train	0.00166497	-5.64486					116	Train	0.00267843	-4.35205
92-06-8	c1ccc(cc1)c2cccc(c2)c3ccccc3	230.11	Class 1 (narcosis or baseline toxicity)					125	Train	0.000999524	-6.23937	125	Test	0.00282474	-5.23125	125	Test	4.34576e-05	-8.67176	125	Excluded	0.0134718
93-83-4	O=C(N(CCO)CCO)CCCCCCCC=CCCCCCCCC	369.32	Class 5 (Not possible to classify according to these rules)					133	Excluded	0.0324918		133	Train	0.000135382	-7.49337	133	Train	0.000154336	-7.71607	133	Excluded	0.00406147
95-08-9	O=C(OCCOCCOCCOC(=O)C(CC)CC)C(CC)CC	346.24	Class 3 (unspecific reactivity)					134	Train	0.0433231	-2.9958	134	Train	0.0808698	-2.39256	134	Train	0.00953108	-4.34301	134	Train	0.0271491	-2.97698
95-16-9	n1csc2ccccc12	135.01	Class 5 (Not possible to classify according to these rules)					135	Train	0.0629563	-2.65372	135	Train	0.140726	-1.88601	135	Train	0.0111099	-4.2094	135	Train	0.288858	-1.16074
95-32-9	n2c1ccccc1sc2SSN3CCOCC3	284.01	Class 5 (Not possible to classify according to these rules)					137	Train	5.98568e-05	-8.43375	137	Train	0.00204217	-5.48612					137	Train	0.00172528	-4.57587
95-50-1	c1ccc(c(c1)Cl)Cl	145.97	Class 3 (unspecific reactivity)					141	Test	0.017812	-3.79404	141	Train	0.00959108	-4.2406					141	Test	0.0260329	-3.00515
98-05-5	O=[As](O)(O)c1ccccc1	201.96	Class 5 (Not possible to classify according to these rules)					168	Excluded	0.336698		168	Excluded	0.366407		168	Excluded	0.00495145
99-82-1	CC1CCC(CC1)C(C)C	140.16	Class 1 (narcosis or baseline toxicity)					182	Excluded	0.0178372		182	Train	0.000856186	-6.15298	182	Test	0.000570791	-6.69095	182	Train	0.00135563	-4.69405
100-21-0	O=C(O)c1ccc(cc1)C(=O)O	166.03	Class 3 (unspecific reactivity)					190	Train	0.108416	-2.14935					190	Excluded	0.120463
100-40-3	C=CC1CC=CCC1	108.09	Class 1 (narcosis or baseline toxicity)					192	Test	0.0203527	-3.67564	192	Test	0.0175773	-3.73144	192	Train	0.00212778	-5.61823	192	Train	0.0425556	-2.6671
100-54-9	N#Cc1cnccc1	104.04	Class 3 (unspecific reactivity)					197	Excluded	0.961192		196	Train	0.394089	-0.91405
100-61-8	c1ccc(cc1)NC	107.07	Class 1 (narcosis or baseline toxicity)					199	Train	0.0029886	-5.33432	199	Train	0.0523005	-2.78326	199	Train	0.00270842	-5.41688	199	Train	0.541684	-0.592857
101-14-4	Nc1ccc(cc1Cl)Cc2ccc(N)c(c2)Cl	266.04	Class 3 (unspecific reactivity)					206	Train	0.00202979	-5.6574	206	Train	0.00345816	-5.07062	206	Train	3.57092e-05	-8.81663	206	Test	0.00229291	-4.43237
101-83-7	N(C1CCCCC1)C2CCCCC2	181.18	Class 1 (narcosis or baseline toxicity)					210	Train	0.0110386	-4.21503	210	Train	0.0441542	-2.93322	210	Train	0.000270445	-7.28133	210	Train	0.0662314	-2.3468
102-76-1	O=C(OCC(OC(=O)C)COC(=O)C)C	218.08	Class 3 (unspecific reactivity)					214	Train	2.10933	0.754788	214	Train	3.53083	1.2939
103-90-2	O=C(Nc1ccc(O)cc1)C	151.06	Class 3 (unspecific reactivity)					223	Train	0.304508	-1.1681	223	Train	0.0231691	-3.49515	223	Train	0.00304508	-5.31859
105-16-8	O=C(OCCN(CC)CC)C(=C)C	185.14	Class 3 (unspecific reactivity)					226	Test	0.0167439	-3.84879	226	Train	1.94446	0.673906	226	Train	0.302471	-1.17458
107-18-6	OCC=C	58.04	Class 3 (unspecific reactivity)					245	Train	0.0792531	-2.4411	245	Train	0.0361808	-3.10832	245	Test	0.0158506	-3.89724	245	Train	0.0101651	-3.60322
107-41-5	OC(C)CC(O)(C)C	118.1	Class 1 (narcosis or baseline toxicity)					247	Excluded	8.46744						247	Train	0.211686	-1.51704
108-20-3	O(C(C)C)C(C)C	102.1	Class 1 (narcosis or baseline toxicity)					249	Train	0.950007	-0.051246
108-65-6	O=C(OC(C)COC)C	132.08	Class 3 (unspecific reactivity)					253	Excluded	7.57125		253	Test	2.80136	1.05162
108-70-3	c1c(cc(cc1Cl)Cl)Cl	179.93	Class 3 (unspecific reactivity)					255	Excluded	0.00327905		255	Train	0.0161174	-3.80508	255	Train	0.00177847	-5.76693	255	Train	0.0177847	-3.25495
108-99-6	n1cccc(c1)C	93.06	Class 2 (less inert compounds)					264	Train	0.010746	-4.23848	264	Train	0.365364	-0.986855	264	Train	0.010746	-4.23848
109-59-1	OCCOC(C)C	104.08	Class 1 (narcosis or baseline toxicity)					265	Excluded	9.60765						265	Test	0.94155	-0.0601738
110-00-9	o1cccc1	68.03	Class 1 (narcosis or baseline toxicity)					269	Excluded	0.0646809		269	Train	1.61702	0.485236									62	Excluded	0.533618	-0.626107
110-62-3	O=CCCCC	86.07	Class 3 (unspecific reactivity)					275	Train	0.0476339	-2.90934	275	Train	0.371777	-0.970137	275	Train	0.0290451	-3.35752	275	Train	0.151034	-1.70667
110-83-8	C1=CCCCC1	82.08	Class 1 (narcosis or baseline toxicity)					282	Train	0.0438606	-2.98457	282	Test	0.0255853	-3.40965	282	Train	0.00901579	-4.39131	282	Test	0.0706643	-2.29857
111-03-5	O=C(OCC(O)CO)CCCCCCCC=CCCCCCCCC	356.29	Class 5 (Not possible to classify according to these rules)					286	Excluded	0.00112267		286	Excluded	0.137527		286	Train	0.00533269	-4.84368
111-15-9	O=C(OCCOCC)C	132.08	Class 3 (unspecific reactivity)					288	Excluded	7.57125		288	Train	1.51425	0.418382	288	Train	0.333135	-1.08128	288	Train	0.317992	-1.07647
111-65-9	CCCCCCCC	114.14	Class 1 (narcosis or baseline toxicity)					293	Train	0.00963722	-4.33338	293	Train	0.001577	-5.68684	293	Train	0.00039425	-6.98508	293	Train	0.00367966	-4.18357	14	Train	0.000245311	-7.97683
111-76-2	OCCOCCCC	118.1	Class 1 (narcosis or baseline toxicity)					295	Train	1.10077	0.0961464
111-85-3	CCCCCCCCCl	148.1	Class 1 (narcosis or baseline toxicity)					298	Train	0.00182307	-5.74644	298	Train	0.00141794	-5.7688	298	Train	0.000492904	-6.80795	298	Train	0.00418631	-4.11344	15	Train	0.00038487	-7.56145
112-41-4	C=CCCCCCCCCCC	168.19	Class 5 (Not possible to classify according to these rules)					303	Train	0.000350798	-7.07722	303	Excluded	0.00225938		303	Train	0.000243775	-7.36235	303	Excluded	0.0154589
112-80-1	O=C(O)CCCCCCCC=CCCCCCCCC	282.26	Class 5 (Not possible to classify according to these rules)					306	Excluded	0.0092115						306	Test	0.00113372	-6.13677
115-32-2	OC(c1ccc(cc1)Cl)(c2ccc(cc2)Cl)C(Cl)(Cl)Cl	367.91	Class 4 (Compounds and groups of compounds acting by a specific mechanism)					309	Excluded	0.00951321		309	Train	0.000260934	-7.0278	309	Train	6.52334e-05	-8.36941	309	Train	0.000761057	-4.96459	16	Train	2.28317e-05	-10.1361
119-12-0	O=C1C=CC(=NN1c2ccccc2)OP(OCC)(OCC)=S	340.06	Class 4 (Compounds and groups of compounds acting by a specific mechanism)					321	Train	0.0108803	-4.22764					321	Train	1.35268e-06	-11.1097
120-12-7	c1ccc2cc3ccccc3(cc2(c1))	178.08	Class 1 (narcosis or baseline toxicity)					328	Test	0.000174081	-7.62338					328	Train	8.98481e-05	-8.12849
120-61-6	O=C(OC)c1ccc(cc1)C(=O)OC	194.06	Class 3 (unspecific reactivity)					330	Test	0.0273114	-3.41282					330	Train	0.00876027	-4.41626
122-40-7	O=CC(=Cc1ccccc1)CCCCC	202.14	Class 3 (unspecific reactivity)					338	Train	0.00103891	-6.20794	338	Train	0.00138521	-5.78676	338	Train	6.92604e-05	-8.32451	338	Train	0.00450192	-4.07348
123-35-3	C=CC(=C)CCC=C(C)C	136.13	Class 1 (narcosis or baseline toxicity)					346	Train	0.00168962	-5.80928	346	Train	0.00330578	-5.10651	346	Train	0.000881541	-6.34127	346	Train	0.00675848	-3.84415
124-28-7	N(C)(C)CCCCCCCCCCCCCCCCCC	297.34	Class 5 (Not possible to classify according to these rules)					354	Train	3.32953e-06	-10.501	354	Train	5.38105e-05	-8.12768	354	Train	2.11879e-05	-9.19755	354	Train	0.00026569	-5.41565
126-33-0	O=S1(=O)(CCCC1)	120.02	Class 5 (Not possible to classify according to these rules)					356	Train	2.58281	0.962511	356	Train	7.08189	2.03622	356	Train	0.208291	-1.53247
126-72-7	O=P(OCC(CBr)Br)(OCC(CBr)Br)OCC(CBr)Br	691.58	Class 5 (Not possible to classify according to these rules)					357	Excluded	0.00173516		357	Train	0.00607304	-4.61662	357	Train	0.00120015	-6.09028	357	Train	0.00274733	-4.33879
126-73-8	O=P(OCCCC)(OCCCC)OCCCC	266.16	Class 5 (Not possible to classify according to these rules)					358	Excluded	0.012774		358	Train	0.0285537	-3.31465	358	Train	0.00375707	-5.14144	358	Train	0.052599	-2.51562
128-37-0	Oc1c(cc(cc1C(C)(C)C)C)C(C)(C)C	220.18	Class 3 (unspecific reactivity)					362	Train	0.00290099	-5.3593	362	Excluded	0.00381501		362	Train	0.000313376	-7.16592	362	Excluded	0.00499585		22	Train	0.000240709	-7.99426
129-00-0	c1cc2ccc3cccc4ccc(c1)c2c34	202.08	Class 1 (narcosis or baseline toxicity)					364	Excluded	0.00692801			Excluded	0.00024248		364	Train	9.89716e-05	-8.05525	364	Excluded	0.00494858		23	Test	2.47429e-05	-10.0638
134-62-3	O=C(c1cccc(c1)C)N(CC)CC	191.13	Class 5 (Not possible to classify according to these rules)					370	Train	0.167424	-1.74016	370	Test	0.387169	-0.931112	370	Train	0.0376705	-3.12277
135-57-9	O=C(Nc1ccccc1SSc3ccccc3(NC(=O)c2ccccc2))c4ccccc4	456.1	Class 3 (unspecific reactivity)					373	Train	5.48129e-05	-8.49942
138-86-3	C=C(C)C1CC=C(C)CC1	136.13	Class 1 (narcosis or baseline toxicity)					376	Train	0.0117539	-4.16013	376	Train	0.00514232	-4.7518	376	Train	0.00198347	-5.67656	376	Train	0.0080808	-3.74
139-13-9	O=C(O)CN(CC(=O)O)CC(=O)O	191.04	Class 5 (Not possible to classify according to these rules)					377	Excluded	0.00157033		377	Train	0.575787	-0.545968	377	Train	0.157033	-1.80083
143-07-7	O=C(O)CCCCCCCCCCC	200.18	Class 5 (Not possible to classify according to these rules)					383	Train	0.0169849	-3.83614	383	Train	0.017984	-3.71197	383	Train	0.00234791	-5.53625	383	Excluded	0.0249778
143-22-6	OCCOCCOCCOCCCC	206.15	Class 1 (narcosis or baseline toxicity)					388	Train	0.417168	-0.8629					388	Excluded	0.485079
156-59-2	C(=CCl)Cl	95.95	Class 1 (narcosis or baseline toxicity)					394	Train	0.771208	-0.258787	394	Train	0.416869	-0.859848	394	Train	0.0468978	-2.92355	394	Train	0.698256	-0.352167
205-82-3	c1ccc4c(c1)ccc5c3cccc2cccc(c23)c45	252.09	Class 5 (Not possible to classify according to these rules)					396	Train	5.95016e-07	-11.6506	396	Train	9.12358e-06	-9.28383
298-06-6	O(CC)P(OCC)(=S)S	185.99	Class 5 (Not possible to classify according to these rules)					398	Train	0.118284	-2.06775	398	Train	0.0241944	-3.45787	398	Train	0.00537652	-4.83668	398	Train	0.354851	-0.979201
298-07-7	O=P(O)(OCC(CC)CCCC)OCC(CC)CCCC	322.23	Class 5 (Not possible to classify according to these rules)					399	Train	0.0288616	-3.36322	399	Test	0.046551	-2.88652
302-17-0	OC(O)C(Cl)(Cl)Cl	163.92	Class 1 (narcosis or baseline toxicity)					401	Train	0.0915081	-2.30757					401	Test	0.0732065	-2.51457
461-58-5	N#CNC(=N)N	84.04	Class 5 (Not possible to classify according to these rules)					413	Train	3.68856	1.33113					413	Train	0.297465	-1.19067
505-32-8	OC(C=C)(C)CCCC(C)CCCC(C)CCCC(C)C	296.31	Class 5 (Not possible to classify according to these rules)					423	Excluded	0.0674974		423	Test	0.0371235	-3.08578	423	Train	0.00269989	-5.41952
541-73-1	c1cc(cc(c1)Cl)Cl	145.97	Class 3 (unspecific reactivity)					429	Test	0.0150717	-3.94171	429	Train	0.0171269	-3.75351					429	Train	0.0390494	-2.72757	53	Train	0.0164418	-4.02469
544-01-4	O(CCC(C)C)CCC(C)C	158.17	Class 1 (narcosis or baseline toxicity)					431	Train	0.00758691	-4.54075	431	Train	0.0145416	-3.89213					431	Train	0.0429925	-2.65988
554-00-7	Nc1ccc(cc1Cl)Cl	160.98	Class 3 (unspecific reactivity)					434	Train	0.0124239	-4.11156	434	Train	0.0260902	-3.39277	434	Test	9.93913e-05	-8.05205	434	Test	0.0503168	-2.54762
556-82-1	OCC=C(C)C	86.07	Class 3 (unspecific reactivity)					437	Test	2.90451	1.0835	437	Train	1.97506	0.68995	437	Train	0.0395013	-3.07973	437	Test	0.546047	-0.585355
581-42-0	c1cc(cc2ccc(cc12)C)C	156.09	Class 1 (narcosis or baseline toxicity)					444	Train	0.0102502	-4.27968	444	Excluded	0.016016		444	Train	0.000128128	-7.85869
638-16-4	N1C(NC(NC1=S)=S)=S	176.95	Class 5 (Not possible to classify according to these rules)					459	Excluded	0.0322127		459	Train	0.214751	-1.49191	459	Train	0.0243008	-3.51747
691-37-2	C=CCC(C)C	84.09	Class 1 (narcosis or baseline toxicity)					465	Train	8.79969e-05	-8.14423
732-26-3	Oc1c(cc(cc1C(C)(C)C)C(C)(C)C)C(C)(C)C	262.23	Class 5 (Not possible to classify according to these rules)					469	Train	0.0012203	-6.07666	469	Train	0.00041948	-6.68325	469	Train	0.00137284	-5.98018
763-69-9	O=C(OCC)CCOCC	146.09	Class 3 (unspecific reactivity)					471	Train	0.588661	-0.525715
764-13-6	C(C=C(C)C)=C(C)C	110.11	Class 1 (narcosis or baseline toxicity)					472	Train	0.0154392	-3.92046	472	Train	0.0381438	-3.062					472	Train	0.0236128	-3.07012
782-74-1	c1ccc(c(c1)NNc2ccccc2Cl)Cl	252.02	Class 3 (unspecific reactivity)					474	Train	0.000515828	-6.77175	474	Test	0.000912618	-6.1048	474	Train	0.000357112	-7.06316	474	Train	0.000396791	-5.24987	29	Train	1.66652e-05	-10.4185
840-65-3	O=C(OC)c1ccc2cc(ccc2(c1))C(=O)OC	244.07	Class 3 (unspecific reactivity)					482	Test	9.8331e-05	-8.06018
843-55-0	Oc1ccc(cc1)C3(c2ccc(O)cc2)(CCCCC3)	268.15	Class 3 (unspecific reactivity)					483	Test	0.00343096	-5.21813	483	Excluded	0.00671275						483	Excluded	0.00671275
882-33-7	c1ccc(cc1)SSc2ccccc2	218.02	Class 3 (unspecific reactivity)					487	Train	8.7147e-05	-8.15156	487	Train	3.89868e-05	-8.34377	487	Train	3.62348e-05	-8.80588	487	Test	0.000266028	-5.41513
892-21-7	O=[N+]([O-])c4ccc3c1ccccc1c2cccc4(c23)	247.06	Class 5 (Not possible to classify according to these rules)					488	Train	0.00018214	-7.58845					488	Excluded	0.000331899
947-04-6	O=C1NCCCCCCCCCCC1	197.18	Class 5 (Not possible to classify according to these rules)					492	Train	0.081145	-2.41923	492	Train	0.329651	-1.08545	492	Train	0.0710018	-2.54283	492	Train	0.278936	-1.19117
1116-76-3	N(CCCCCCCC)(CCCCCCCC)CCCCCCCC	353.4	Class 5 (Not possible to classify according to these rules)					497	Excluded	5.65928e-07		497	Test	7.35706e-05	-7.91527
1120-21-4	CCCCCCCCCCC	156.19	Class 1 (narcosis or baseline toxicity)					499	Train	3.7775e-05	-8.77523	499	Excluded	7.0428e-05		499	Excluded	3.64945e-05
1338-41-6	O=C(OCC(O)C1OCC(O)C1(O))CCCCCCCCCCCCCCCCC	430.33	Class 5 (Not possible to classify according to these rules)					509	Excluded	0.106895						509	Train	0.00153371	-5.8891
1843-05-6	O=C(c1ccccc1)c2ccc(OCCCCCCCC)cc2(O)	326.19	Class 5 (Not possible to classify according to these rules)					520	Test	6.438e-06	-10.0448
2425-79-8	O(CCCCOCC1OC1)CC2OC2	202.12	Class 5 (Not possible to classify according to these rules)					533	Train	0.143479	-1.88611	533	Train	0.108846	-2.12229					533	Train	0.0643181	-2.36852
2439-35-2	O=C(OCCN(C)C)C=C	143.09	Class 3 (unspecific reactivity)					536	Train	0.00017471	-7.6206	536	Test	0.069185	-2.53324	536	Train	0.0209651	-3.64925	536	Train	0.0594013	-2.42706
2479-46-1	O(c1ccc(N)cc1)c3cccc(Oc2ccc(N)cc2)c3	292.12	Class 5 (Not possible to classify according to these rules)					538	Train	0.00136929	-5.98231	538	Train	0.00992739	-4.21197	538	Train	9.92739e-05	-8.05294	538	Train	0.00650415	-3.86625
3319-31-1	O=C(OCC(CC)CCCC)c1ccc(C(=O)OCC(CC)CCCC)c(c1)C(=O)OCC(CC)CCCC	546.39	Class 5 (Not possible to classify according to these rules)					550	Train	0.135434	-1.9405					550	Train	0.102491	-2.20189
3452-97-9	OCCC(C)CC(C)(C)C	144.15	Class 1 (narcosis or baseline toxicity)					552	Train	0.0201177	-3.68597	552	Train	0.0471726	-2.87478	552	Test	0.0104057	-4.26655	552	Test	0.19424	-1.49946
3648-21-3	O=C(OCCCCCCC)c1ccccc1(C(=O)OCCCCCCC)	362.25	Class 5 (Not possible to classify according to these rules)					553	Excluded	2.76056		553	Excluded	0.00102141		553	Test	0.000110422	-7.9721
4130-42-1	Oc1c(cc(cc1C(C)(C)C)CC)C(C)(C)C	234.2	Class 3 (unspecific reactivity)					559	Train	0.00222034	-5.5828									559	Train	0.00251923	-4.38388
4418-61-5	n1n[nH]c(n1)N	85.04	Class 5 (Not possible to classify according to these rules)					563	Excluded	0.0246946		563	Train	0.199909	-1.55915
4979-32-2	n2c1ccccc1sc2SN(C3CCCCC3)C4CCCCC4	346.15	Class 5 (Not possible to classify according to these rules)					566	Train	3.46667e-05	-8.83841
5405-58-3	O(CCCCCC)C(OCCCCCC)C	230.22	Class 1 (narcosis or baseline toxicity)					569	Train	0.00052123	-6.76345	569	Train	0.0012162	-5.8865
6165-51-1	c1ccc(cc1)C(c2cc(ccc2C)C)C	210.14	Class 1 (narcosis or baseline toxicity)					579	Train	0.00176072	-5.77522	579	Train	0.00118968	-5.90335	579	Train	4.28284e-05	-8.68255	579	Train	0.0014752	-4.65297	34	Test	0.000161796	-8.35903
6362-80-7	C=C(c1ccccc1)CC(c2ccccc2)(C)C	236.16	Class 5 (Not possible to classify according to these rules)					580	Train	0.000249834	-7.34321	580	Train	0.000241365	-7.08375
6448-95-9	O=C(Nc1ccccc1)c3cc4ccccc4(c(N=Nc2cc(ccc2C)[N+](=O)[O-])c3(O))	426.13	Class 5 (Not possible to classify according to these rules)					581	Excluded	0.00215895						581	Train	0.0704006	-2.55068
6807-17-6	Oc1ccc(cc1)C(c2ccc(O)cc2)(C)CC(C)C	270.16	Class 3 (unspecific reactivity)					582	Excluded	0.0629252		582	Excluded	0.0481193		582	Train	0.00185074	-5.73397	582	Train	0.009994	-3.61346
7299-99-2	O=C(OCC(COC(=O)C(CC)CCCC)(COC(=O)C(CC)CCCC)COC(=O)C(CC)CCCC)C(CC)CCCC	640.49	Class 5 (Not possible to classify according to these rules)					586	Excluded	3.1226e-05						586	Train	2.02969e-05	-9.22864
7580-85-0	OCCOC(C)(C)C	118.1	Class 1 (narcosis or baseline toxicity)					589	Test	0.194751	-1.59653
16090-02-1	O=S(=O)(O)c5cc(ccc5(C=Cc1ccc(cc1S(=O)(=O)O)Nc2nc(nc(n2)N3CCOCC3)Nc4ccccc4))Nc6nc(nc(n6)N7CCOCC7)Nc8ccccc8	924.22	Class 5 (Not possible to classify according to these rules)					617	Excluded	0.00681658						617	Train	0.000454439	-6.87253
16691-43-3	n1[nH]c(nc1N)S	116.02	Class 5 (Not possible to classify according to these rules)					621	Excluded	0.560269		621	Train	0.00456835	-4.84743
17796-82-6	O=C1c3ccccc3(C(=O)N1SC2CCCCC2)	261.08	Class 5 (Not possible to classify according to these rules)					624	Train	0.000383021	-7.00791
18375-66-1	O=C(NCCCCCCCCCCCCCCCCCC)C(O)C(O)C(O)C(O)CO	447.36	Class 5 (Not possible to classify according to these rules)					625	Test	2.23536e-05	-9.15874
25103-58-6	CC(C)C(C)(C)C(C)(C)C(C)(C)S	202.18	Class 5 (Not possible to classify according to these rules)					639	Excluded	0.0202794		639	Train	0.000370965	-6.77308	639	Train	5.44082e-05	-8.50494	639	Excluded	0.00187955
25377-73-5	O=C1OC(=O)C(C=CCCCCCCCCCC)C1	266.19	Class 5 (Not possible to classify according to these rules)					646	Excluded	0.00285512		646	Excluded	0.0488376		646	Train	0.00116459	-6.11485	646	Excluded	0.0142756
27344-41-8	O=S(=O)(O)c4ccccc4(C=Cc1ccc(cc1)c2ccc(cc2)C=Cc3ccccc3S(=O)(=O)O)	562.05	Class 5 (Not possible to classify according to these rules)					653	Train	0.00338048	-5.23063	653	Train	0.0373632	-3.08014	653	Train	0.00320256	-5.27618
29082-74-4	c1(c(c(c(c(c1Cl)Cl)Cl)Cl)Cl)C(=C(Cl)Cl)Cl	375.75	Class 4 (Compounds and groups of compounds acting by a specific mechanism)					656	Excluded	0.00691948		656	Excluded	1.54358e-05		656	Train	2.42182e-06	-10.718
32388-55-9	O=C(C1=C(C)C2CC3(C1)(C(C)CCC3(C2(C)(C))))C	246.2	Class 5 (Not possible to classify according to these rules)					661	Train	0.000649882	-6.58703
42152-47-6	C=CCCCC=C(C)C	124.13	Class 1 (narcosis or baseline toxicity)					670	Train	0.00017724	-7.6095					670	Test	0.00193353	-5.69771
45206-91-5	O=C(CCCCCC)CCCCCCCCC	240.25	Class 5 (Not possible to classify according to these rules)					671	Train	2.4142e-05	-9.10286
50512-35-1	O=C(OC(C)C)C(C(=O)OC(C)C)=C1SCCS1	290.06	Class 3 (unspecific reactivity)					673	Test	0.00758452	-4.54102					673	Test	0.00344751	-5.21407	673	Train	0.0320618	-2.86409
85785-20-2	O=C(N(CC)C(C)C(C)C)SCc1ccccc1	265.15	Class 4 (Compounds and groups of compounds acting by a specific mechanism)					686	Test	6.78861e-05	-8.33954	686	Test	0.000565717	-6.46281	686	Test	0.00075429	-6.46722	686	Train	0.00490288	-4.02617
75-35-4	C=C(Cl)Cl	95.95	Class 1 (narcosis or baseline toxicity)									38	Train	0.166748	-1.72861					38	Train	0.468978	-0.726523
76-06-2	O=[N+]([O-])C(Cl)(Cl)Cl	162.9	Class 5 (Not possible to classify according to these rules)									44	Train	0.000675263	-6.33109					44	Train	6.13876e-05	-5.9627
76-13-1	FC(F)(C(F)(Cl)Cl)Cl	185.9	Class 1 (narcosis or baseline toxicity)									45	Train	0.0231305	-3.49659	45	Train	0.00645502	-4.67997	45	Train	0.102205	-2.01717
77-47-4	C=1(C(=C(C(C=1Cl)(Cl)Cl)Cl)Cl)Cl	269.81	Class 3 (unspecific reactivity)									46	Train	3.3727e-05	-8.44005
89-40-7	O=C1NC(=O)c2cc(ccc12)[N+](=O)[O-]	192.02	Class 5 (Not possible to classify according to these rules)									103	Train	0.14582	-1.85311					103	Test	0.0572866	-2.45358
90-60-8	O=Cc1cc(cc(c1(O))Cl)Cl	189.96	Class 3 (unspecific reactivity)									114	Test	0.00737002	-4.45819
95-75-0	c1cc(c(cc1C)Cl)Cl	159.98	Class 3 (unspecific reactivity)									148	Train	0.00875084	-4.3166					148	Train	0.0268776	-2.98374	40	Train	0.000487547	-7.34259
98-81-7	C=C(c1ccccc1)Br	181.97	Class 3 (unspecific reactivity)									172	Test	0.00181345	-5.57861					172	Train	0.000824298	-4.9282
100-55-0	OCc1cnccc1	109.05	Class 5 (Not possible to classify according to these rules)									198	Test	6.23551	1.89892
100-63-0	NNc1ccccc1	108.07	Class 3 (unspecific reactivity)									200	Train	0.000148054	-7.43061					200	Train	0.000148054	-5.64461
106-87-6	O1CC1C2CCC3OC3(C2)	140.08	Class 3 (unspecific reactivity)									241	Train	0.414038	-0.866427					241	Train	0.107079	-1.98083
110-81-6	CCSSCC	122.02	Class 3 (unspecific reactivity)									280	Train	0.00319613	-5.13333					280	Train	0.0983426	-2.04708
113-48-4	O=C2N(C(=O)C3C1C=CC(C1)C23)CC(CC)CCCC	275.19	Class 5 (Not possible to classify according to these rules)									308	Train	0.0130819	-3.98125					308	Train	0.00726774	-3.80206
134-96-3	O=Cc1cc(OC)c(O)c(OC)c1	182.06	Class 3 (unspecific reactivity)									371	Train	0.230696	-1.42446
286-62-4	O1C2CCCCCCC12	126.1	Class 3 (unspecific reactivity)									397	Train	0.190318	-1.60521					397	Test	1.58599	0.473106
348-54-9	Fc1ccccc1(N)	111.05	Class 3 (unspecific reactivity)									403	Test	0.00234132	-5.37912					403	Train	0.675381	-0.384127
352-87-4	O=C(OCC(F)(F)F)C(=C)C	168.04	Class 3 (unspecific reactivity)									406	Train	0.130921	-1.95268					406	Test	0.0493931	-2.56095
374-25-4	FC(F)(C(F)(C=C)Cl)Br	221.91	Class 3 (unspecific reactivity)									408	Train	0.011266	-4.10652
402-31-3	FC(F)(F)c1cccc(c1)C(F)(F)F	214.02	Class 3 (unspecific reactivity)									410	Train	0.0182224	-3.70075					410	Train	0.0341087	-2.82156
464-72-2	OC(c1ccccc1)(c2ccccc2)C(O)(c3ccccc3)c4ccccc4	366.16	Class 3 (unspecific reactivity)									415	Train	4.64275e-05	-8.22699
497-18-7	O=C(NN)NN	90.05	Class 5 (Not possible to classify according to these rules)									420	Train	0.105492	-2.15092					420	Test	0.57743	-0.532909
526-73-8	c1cc(c(c(c1)C)C)C	120.09	Class 1 (narcosis or baseline toxicity)									425	Train	0.0224824	-3.52102					425	Train	0.0649492	-2.36129
535-13-7	O=C(OCC)C(C)Cl	136.03	Class 3 (unspecific reactivity)									428	Train	0.220541	-1.46688
545-06-2	N#CC(Cl)(Cl)Cl	142.91	Class 5 (Not possible to classify according to these rules)									433	Train	0.000307887	-6.90846					433	Train	0.000503815	-5.14763
619-24-9	N#Cc1cccc(c1)[N+](=O)[O-]	148.03	Class 3 (unspecific reactivity)									452	Train	0.621507	-0.471112					452	Train	0.283731	-1.17634
623-15-4	O=C(C=Cc1occc1)C	136.05	Class 3 (unspecific reactivity)									455	Train	0.0955514	-2.24119					455	Train	0.154352	-1.689
693-98-1	n1cc[nH]c1C	82.05	Class 1 (narcosis or baseline toxicity)									467	Train	2.43745	0.907017
716-79-0	n1c3ccccc3([nH]c1c2ccccc2)	194.08	Class 1 (narcosis or baseline toxicity)									468	Train	0.0216401	-3.5538					468	Test	0.0443106	-2.63848
793-24-8	c1ccc(cc1)Nc2ccc(cc2)NC(C)CC(C)C	268.19	Class 1 (narcosis or baseline toxicity)									475	Train	0.000857588	-6.15174					475	Train	0.000108131	-5.7617	30	Train	1.3796e-05	-10.5876
827-43-0	n1cc([nH]c1c2ccccc2)C	158.08	Class 1 (narcosis or baseline toxicity)									479	Test	0.278332	-1.24678					479	Train	0.284658	-1.1735
924-41-4	OC(C=C)CC=C	98.07	Class 3 (unspecific reactivity)									491	Train	0.265108	-1.29298
1151-97-9	O=[N+]([O-])c1ccc(c(c1)[N+](=O)[O-])Cc2ncccc2	259.06	Class 5 (Not possible to classify according to these rules)									500	Train	0.0887828	-2.30798					500	Train	0.0887828	-2.12587
1953-99-7	N#Cc1c(C#N)c(c(c(c1Cl)Cl)Cl)Cl	263.88	Class 4 (Compounds and groups of compounds acting by a specific mechanism)									524	Train	0.00113687	-5.938					524	Train	0.000454749	-5.19183
2232-08-8	O=S(=O)(c1ccc(cc1)C)n2cncc2	222.05	Class 5 (Not possible to classify according to these rules)									529	Train	0.157625	-1.78092
4798-44-1	OC(C=C)CCC	100.09	Class 3 (unspecific reactivity)									565	Train	2.09814	0.752142
5394-18-3	O=C1c2ccccc2(C(=O)N1CCCCBr)	281.01	Class 5 (Not possible to classify according to these rules)									568	Train	0.0135229	-3.95336					568	Train	0.0220637	-3.11489
6117-91-5	OCC=CC	72.06	Class 3 (unspecific reactivity)									577	Train	0.0777157	-2.4285					577	Train	0.0555112	-2.47653
7212-44-4	OC(C=C)(C)CCC=C(C)CCC=C(C)C	222.2	Class 3 (unspecific reactivity)									585	Train	0.00432046	-4.89235
13481-25-9	N#Cc1nccnc1(C#N)	130.03	Class 1 (narcosis or baseline toxicity)									608	Train	0.0161504	-3.80335					608	Train	0.0153813	-3.34741
13826-35-2	OCc2cccc(Oc1ccccc1)c2	200.08	Class 3 (unspecific reactivity)									611	Train	0.00749686	-4.44416					611	Train	0.018992	-3.21263
16245-79-7	Nc1ccc(cc1)CCCCCCCC	205.18	Class 2 (less inert compounds)									619	Train	0.000146211	-7.43941
19398-61-9	c1cc(c(cc1Cl)C)Cl	159.98	Class 3 (unspecific reactivity)									628	Train	0.00687566	-4.51516					628	Train	0.0250024	-3.03213
20103-09-7	Nc1cc(c(N)cc1Cl)Cl	175.99	Class 3 (unspecific reactivity)									631	Train	0.0048298	-4.80252					631	Train	0.125007	-1.85872
20766-36-3	O=C(C=Cc1cccc(c1)Cl)C	180.03	Class 3 (unspecific reactivity)									632	Test	0.0244398	-3.44917					632	Train	0.0166635	-3.2966
41122-70-7	N#Cc1ccc(cc1)c2ccc(cc2)CCCCCC	263.17	Class 5 (Not possible to classify according to these rules)									667	Test	2.8879e-05	-8.54252
57500-00-2	o1cccc1CSSC	160	Class 3 (unspecific reactivity)									680	Test	0.00193748	-5.52715
85-68-7	O=C(OCc1ccccc1)c2ccccc2(C(=O)OCCCC)	312.14	Class 3 (unspecific reactivity)													83	Train	0.00166594	-5.82093					4	Train	0.00048056	-7.35596
108-90-7	c1ccc(cc1)Cl	112.01	Class 3 (unspecific reactivity)													260	Test	0.00642811	-4.68356	260	Train	0.0589244	-2.43297	13	Train	0.00223198	-5.92225
1634-04-4	O(C)C(C)(C)C	88.09	Class 1 (narcosis or baseline toxicity)													515	Test	0.124874	-2.01686
2768-02-7	O(C)[Si](OC)(OC)C=C	148.06	Class 5 (Not possible to classify according to these rules)													540	Excluded	0.189118
110-26-9	O=C(C=C)NCNC(=O)C=C	154.07	Class 5 (Not possible to classify according to these rules)																	272	Test	1.55769	0.454186
119-64-2	c1ccc2c(c1)CCCC2	132.09	Class 1 (narcosis or baseline toxicity)																	326	Test	0.0454222	-2.62087
140-66-9	Oc1ccc(cc1)C(C)(C)CC(C)(C)C	206.17	Class 3 (unspecific reactivity)																	378	Test	0.00174616	-4.56989	25	Test	0.000164843	-8.34193
483-63-6	O=C(C=CC)N(c1ccccc1C)CC	203.13	Class 3 (unspecific reactivity)																	418	Train	0.36922	-0.943704
868-63-3	O=C(C=C)NC(O)C(O)NC(=O)C=C	200.08	Class 5 (Not possible to classify according to these rules)																	484	Train	0.549781	-0.578977
1540-36-9	O=C(C)C(C(=O)C)CCCC	156.12	Class 3 (unspecific reactivity)																	513	Train	1.34516	0.301403
3984-22-3	O1CCOC1C=C	100.05	Class 1 (narcosis or baseline toxicity)																	556	Train	0.649659	-0.421236
16669-59-3	O=C(C=C)NCOCC(C)C	157.11	Class 3 (unspecific reactivity)																	620	Train	0.381897	-0.913392
22509-74-6	O=C(OCC)N1C(=O)c2ccccc2(C1(=O))	219.05	Class 4 (Compounds and groups of compounds acting by a specific mechanism)																	634	Train	0.00639114	-3.87631
67-66-3	C(Cl)(Cl)Cl	117.91	Class 1 (narcosis or baseline toxicity)																					1	Train	0.0220499	-3.74261
122-34-9	n1c(nc(nc1NCC)Cl)NCC	201.08	Class 2 (less inert compounds)																					18	Train	0.00994638	-4.50588
50-02-2	O=C1C=CC3(C(=C1)CCC2C4CC(C)C(O)(C(=O)CO)C4(C)(CC(O)C23(F)))(C)	392.2	Class 3 (unspecific reactivity)																					36	Train	0.000647629	-7.07913
52-53-9	N#CC(c1ccc(OC)c(OC)c1)(CCCN(C)CCc2ccc(OC)c(OC)c2)C(C)C	454.28	Class 3 (unspecific reactivity)																					37	Train	0.00132076	-6.41457
55-63-0	O=[N+]([O-])OCC(O[N+](=O)[O-])CO[N+](=O)[O-]	227	Class 5 (Not possible to classify according to these rules)																					38	Test	0.00106092	-6.61936
68-22-4	O=C4C=C3CCC2C(CCC1(C)(C2(CCC1(O)(C#C))))C3CC4	298.19	Class 3 (unspecific reactivity)																					39	Test	5.03029e-06	-11.4852
298-46-4	O=C(N)N2c3ccccc3(C=Cc1ccccc12)	236.09	Class 5 (Not possible to classify according to these rules)																					41	Train	0.00365107	-5.45813
1951-25-3	O=C(c1cc(c(OCCN(CC)CC)c(c1)I)I)c2c3ccccc3(oc2CCCC)	645.02	Class 5 (Not possible to classify according to these rules)																					42	Train	0.000965856	-6.70699
5786-21-0	N=2c4cc(ccc4(Nc1ccccc1C=2N3CCN(C)CC3))Cl	326.13	Class 3 (unspecific reactivity)																					43	Train	5.48861e-05	-9.3444
15687-27-1	O=C(O)C(c1ccc(cc1)CC(C)C)C	206.13	Class 5 (Not possible to classify according to these rules)																					44	Train	0.00329888	-5.55398
49562-28-9	O=C(c1ccc(OC(C(=O)OC(C)C)(C)C)cc1)c2ccc(cc2)Cl	360.11	Class 3 (unspecific reactivity)																					45	Train	0.000469297	-7.37793
118-96-7	O=[N+]([O-])c1cc(c(c(c1)[N+](=O)[O-])C)[N+](=O)[O-]	227.02	Class 5 (Not possible to classify according to these rules)																					47	Train	0.000572642	-7.19341
634-66-2	c1cc(c(c(c1Cl)Cl)Cl)Cl	213.89	Class 4 (Compounds and groups of compounds acting by a specific mechanism)																					49	Train	0.00116882	-6.52887
95-94-3	c1c(c(cc(c1Cl)Cl)Cl)Cl	213.89	Class 4 (Compounds and groups of compounds acting by a specific mechanism)																					50	Train	0.000420775	-7.47896
118-74-1	c1(c(c(c(c(c1Cl)Cl)Cl)Cl)Cl)Cl	281.81	Class 4 (Compounds and groups of compounds acting by a specific mechanism)																					51	Train	1.70326e-05	-10.399
88-73-3	O=[N+]([O-])c1ccccc1Cl	156.99	Class 3 (unspecific reactivity)																					55	Train	0.0131853	-4.2363
100-02-7	O=[N+]([O-])c1ccc(O)cc1	139.03	Class 3 (unspecific reactivity)																					57	Train	0.0719285	-2.59775
333-41-5	n1c(OP(OCC)(OCC)=S)cc(nc1C(C)C)C	304.1	Class 4 (Compounds and groups of compounds acting by a specific mechanism)																					59	Train	0.000702206	-7.00392
70-30-4	Oc1c(cc(c(c1Cc2c(O)c(cc(c2Cl)Cl)Cl)Cl)Cl)Cl	403.85	Class 5 (Not possible to classify according to these rules)																					63	Train	1.48372e-05	-10.5226
56-35-9	O([Sn](CCCC)(CCCC)CCCC)[Sn](CCCC)(CCCC)CCCC	598.22	Class 4 (Compounds and groups of compounds acting by a specific mechanism)																					65	Excluded	3.67757e-06	-11.762
75-25-2	C(Br)(Br)Br	249.76	Class 1 (narcosis or baseline toxicity)																					68	Train	0.0192182	-3.87483
2104-64-5	O=[N+]([O-])c2ccc(OP(OCC)(c1ccccc1)=S)cc2	323.04	Class 4 (Compounds and groups of compounds acting by a specific mechanism)																					69	Train	3.88138e-05	-9.65797
97-23-4	Oc1ccc(cc1Cc2cc(ccc2(O))Cl)Cl	268.01	Class 3 (unspecific reactivity)																					70	Train	0.000361186	-7.62014
79-06-1	O=C(N)C=C	71.04	Class 5 (Not possible to classify according to these rules)																					76	Train	0.106282	-2.21672
108-10-1	O=C(C)CC(C)C	100.09	Class 1 (narcosis or baseline toxicity)																					77	Train	1.67851	0.519249
206-44-0	c1ccc2c(c1)c4cccc3cccc2c34	202.08	Class 1 (narcosis or baseline toxicity)																					78	Train	5.14652e-05	-9.40272
97-02-9	O=[N+]([O-])c1ccc(N)c(c1)[N+](=O)[O-]	183.03	Class 3 (unspecific reactivity)																					79	Train	0.0101624	-4.48536
298-04-4	O(CC)P(OCC)(=S)SCCSCC	274.03	Class 4 (Compounds and groups of compounds acting by a specific mechanism)																					80	Train	0.000810135	-6.87086
63-25-2	O=C(Oc1cccc2ccccc12)NC	201.08	Class 4 (Compounds and groups of compounds acting by a specific mechanism)																					81	Train	0.00533777	-5.09839
107-07-3	OCCCl	80	Class 3 (unspecific reactivity)																					82	Train	0.111121	-2.17317
141-78-6	O=C(OCC)C	88.05	Class 3 (unspecific reactivity)																					84	Train	0.858579	-0.15236
786-19-6	O(CC)P(OCC)(=S)SCSc1ccc(cc1)Cl	341.97	Class 4 (Compounds and groups of compounds acting by a specific mechanism)																					85	Test	3.33359e-05	-9.79531
1563-66-2	O=C(Oc2cccc1c2(OC(C)(C)C1))NC	221.11	Class 4 (Compounds and groups of compounds acting by a specific mechanism)																					86	Train	0.000392328	-7.5437
52645-53-1	O=C(OCc2cccc(Oc1ccccc1)c2)C3C(C=C(Cl)Cl)C3(C)(C)	390.08	Class 4 (Compounds and groups of compounds acting by a specific mechanism)																					87	Train	1.69197e-06	-12.4444
87-17-2	O=C(Nc1ccccc1)c2ccccc2(O)	213.08	Class 3 (unspecific reactivity)																					88	Train	0.000223391	-8.06293
98-01-1	O=Cc1occc1	96.02	Class 3 (unspecific reactivity)																					90	Train	0.00443652	-5.27373
105-75-9	O=C(OCCCC)C=CC(=O)OCCCC	228.14	Class 3 (unspecific reactivity)																					91	Train	0.000534768	-7.25689
115-90-2	O=S(c1ccc(OP(OCC)(OCC)=S)cc1)C	308.03	Class 4 (Compounds and groups of compounds acting by a specific mechanism)																					92	Train	0.0301593	-3.44068
150-78-7	O(c1ccc(OC)cc1)C	138.07	Class 1 (narcosis or baseline toxicity)																					93	Train	0.283918	-1.25118
454-89-7	O=Cc1cccc(c1)C(F)(F)F	174.03	Class 3 (unspecific reactivity)																					94	Train	0.000672301	-7.04438
529-20-4	O=Cc1ccccc1C	120.06	Class 3 (unspecific reactivity)																					95	Train	0.0357329	-3.27679
822-86-6	C1CCC(C(C1)Cl)Cl	152.02	Class 1 (narcosis or baseline toxicity)																					96	Test	0.0260499	-3.58201
1204-21-3	O=C(c1cc(OC)ccc1(OC))CBr	257.99	Class 3 (unspecific reactivity)																					97	Train	0.000112408	-8.69218
1689-84-5	N#Cc1cc(c(O)c(c1)Br)Br	274.86	Class 3 (unspecific reactivity)																					98	Train	0.00622139	-4.9529
16752-77-5	O=C(ON=C(C)SC)NC	162.05	Class 4 (Compounds and groups of compounds acting by a specific mechanism)																					99	Test	0.00201794	-6.01705
57-63-6	C#CC3(O)(CCC2C4CCc1cc(O)ccc1C4(CCC23(C)))	296.18	Class 3 (unspecific reactivity)																					101	Test	2.32553e-08	-16.1187
96489-71-3	O=C1C(=C(C=NN1C(C)(C)C)SCc2ccc(cc2)C(C)(C)C)Cl	364.14	Class 3 (unspecific reactivity)																					105	Test	3.18561e-06	-11.8886
446-72-0	O=C1C(=COc2cc(O)cc(O)c12)c3ccc(O)cc3	270.05	Class 3 (unspecific reactivity)																					106	Test	1.55525e-05	-10.4804
122453-73-0	N#Cc2c(c1ccc(cc1)Cl)n(c(c2Br)C(F)(F)F)COCC	405.97	Class 3 (unspecific reactivity)																					109	Test	1.39457e-05	-10.578

## Sheet: __JChemStructureSheet
Hash	StructureStringLength	StructureStringFormat	StructureString
BAC7B3684ADC2166A9CB358EFB64C3A9	1	cxsmiles	JChemExcelHwAAAB+LCAAAAAAABADzt3XW8NNINkzWSAYCQ2dnTTDydwZTOQDehqCaHwAAAA==
49EE3BE4A77BE65FAAC9D01D3FE5F959	1	cxsmiles	JChemExcelHwAAAB+LCAAAAAAABABzdnb2d3b203DWsPXXdHbO0Uw2TNZIBgJDZ2cgHwBr4gV4HwAAAA==
331DF21C35D7FE2751B305E858BBBF0B	1	cxsmiles	JChemExcelBgAAAB+LCAAAAAAABADz89Nw1nQGAB4Xmt8GAAAA
C07A0404D53A0195AF4509F4DE71448A	1	cxsmiles	JChemExcelBgAAAB+LCAAAAAAABABz9tNw1vQDAH14tR0GAAAA
D14278A2052C199167B6F0292B666198	1	cxsmiles	JChemExcelHwAAAB+LCAAAAAAABABzdnZ29nf203DWsPXXdHbO0Uw2TNZIBgJDZ2cgHwA4Q77QHwAAAA==
2C882F3C11C9B45ADCB924C537B4CC1A	1	cxsmiles	JChemExcelHwAAAB+LCAAAAAAABADzt3XW8NNINkzWSAYCQ2dnTRDyd3YGs3IAhWA7Kx8AAAA=
CE73787C92E08532BABD49EA721A063E	1	cxsmiles	JChemExcelIAAAAB+LCAAAAAAABADzTzZM1khOBmJDTeccTf9kIxAXiIxAXOccAGhfoLkgAAAA
9C815C63BEE38C70843700AB10F2E97D	1	cxsmiles	JChemExcelHgAAAB+LCAAAAAAABADzTzZKTtZITk420vBPNkwGsw2dczSBCIgBD5CQbx4AAAA=
C5DD13D70437B217F57A758F96020F8C	1	cxsmiles	JChemExcelDwAAAB+LCAAAAAAABABz1nDO0YRh5xwATQ3CaQ8AAAA=
54B10B46249822BE5FFA66539F004268	1	cxsmiles	JChemExcelDQAAAB+LCAAAAAAABABzznHWcM7RBGHnHAB+8aUmDQAAAA==
65ACBAB41C100CE077D8A6DB297676BF	1	cxsmiles	JChemExcelFAAAAB+LCAAAAAAABADzt3U2dLZ11nDWdAYRINoQAHVn0dsUAAAA
AA2B48324F2AEEAFAE40AE0F12C4029C	1	cxsmiles	JChemExcelEgAAAB+LCAAAAAAABADzt3U29HPWsPXXhJKGAN+kf3QSAAAA
60ECA6DBC1893FE16F12C690ED57C949	1	cxsmiles	JChemExcelGgAAAB+LCAAAAAAABADzt3U2SjZOBgFjDWdb52RDMNvQSBMAHGRqtxoAAAA=
906AEB70475AE7ACFBCD2BA7A9E5EF53	1	cxsmiles	JChemExcelGgAAAB+LCAAAAAAABADzt3U2Ck42zEs2Tk5O1khONtbISzYMNtLUdAYAhhb/1hoAAAA=
444AE4A1C2894CD5C66300D02B717A6F	1	cxsmiles	JChemExcelHQAAAB+LCAAAAAAABADzt3U2dNaw9fOzddbwM9Tw09QMdtZ01nDWBCJnAM2rLQYdAAAA
C7A5D762F351B3D9DF8DADCB66141389	1	cxsmiles	JChemExcelGAAAAB+LCAAAAAAABADzt3U2dLZ11vDT8DNMNkoGASNNZ01nACVyipIYAAAA
C896D2077D656110D58B8574866E3E27	1	cxsmiles	JChemExcelJAAAAB+LCAAAAAAABADzt3U2dLZ1dtaw9fMzTDZKBgEjTf8ADX9nZ00wYRsMAGbipAskAAAA
E0500C7EF91102A3AB37DB0073696F5E	1	cxsmiles	JChemExcelEgAAAB+LCAAAAAAABADzM3TW8AMhQ9tgTTACACTd/WUSAAAA
1B8D17A82D1D270F02C02AAB69D895BE	1	cxsmiles	JChemExcelGwAAAB+LCAAAAAAABADzt002jM7ziE3WQJCGmrb+QAQA+XmODhsAAAA=
C08BA84F54E775A0167AB4E2FF76BDE2	1	cxsmiles	JChemExcelGQAAAB+LCAAAAAAABADzt002TDZK1khOTjYGskCUJog0AgCgAcokGQAAAA==
A5817DCD291101B921AA663B9D8B4F0D	1	cxsmiles	JChemExcelHAAAAB+LCAAAAAAABABzTjZMTjZK1khONtTMSzZO1igGImNNW3/NPCMA6+4m0xwAAAA=
97F8E5016C672DD8563B163D19AB966C	1	cxsmiles	JChemExcelGwAAAB+LCAAAAAAABABzDk42zNNIBsK8PENNZw1nTSBy1rT11/QDAA/v650bAAAA
E3B0C542FBE0918ABF3A8F22B6570742	1	cxsmiles	JChemExcelGgAAAB+LCAAAAAAABABzTjbM08jTSNZINtS09dfUTTZKBgEjTWcAPFlSLRoAAAA=
F7E96374F71C6769635B20B3E2177F27	1	cxsmiles	JChemExcelJQAAAB+LCAAAAAAABABzdvYP0LAN1tTwd3bW9E82zMvTSNZITjbUtPXX1E02SgYBIwAsRMTFJQAAAA==
AF94A54A6B7ECFE60493EFBE9CFDD575	1	cxsmiles	JChemExcelGwAAAB+LCAAAAAAABAALtk02jM7ziE3WQJCGmrbBQAQAC9v3/RsAAAA=
